# Supplementary material for: A study on the rheological properties and modification mechanism of graphene oxide/polyurethane/SBS-modified asphalt
Source: PLoS One. 2022 Mar 7;17(3):e0262467. doi: 10.1371/journal.pone.0262467 (PMC8901053; doi:10.1371/journal.pone.0262467)
Supplement: S1 Data — (XLS) [file pone.0262467.s001.xls]

## Sheet: Sheet1
Proportion of GO/%	Ductility（5°C）/cm	Softening point/ ℃	Penetration(25 ℃)/（0.1mm）
0	33.6	74.7	78.43
0.25	41.3	84.3	75.86
0.5	42.5	84.5	73.54
0.75	36.7	80.1	74.98
1	34.2	71.9	79
