# Supplementary material for: A study on the rheological properties and modification mechanism of graphene oxide/polyurethane/SBS-modified asphalt
Source: PLoS One. 2022 Mar 7;17(3):e0262467. doi: 10.1371/journal.pone.0262467 (PMC8901053; doi:10.1371/journal.pone.0262467)
Supplement: S2 Data — (XLS) [file pone.0262467.s002.xls]

## Sheet: Sheet1
Proportion of GO/%	m-value	m-value			Below zero16℃	Below zero20℃
	Below zero16℃	Below zero20℃		Proportion of GO/%	Measured Stiffness (MPa)	Measured Stiffness (MPa)
0	0.41	0.333		0	169.967	299.632
0.25	0.419	0.356		0.25	144.575	267.634
0.5	0.425	0.385		0.5	138.303	243.111
0.75	0.416	0.346		0.75	155.661	254.415
1	0.402	0.346		1	170.321	291.279
