# Supplementary material for: A study on the rheological properties and modification mechanism of graphene oxide/polyurethane/SBS-modified asphalt
Source: PLoS One. 2022 Mar 7;17(3):e0262467. doi: 10.1371/journal.pone.0262467 (PMC8901053; doi:10.1371/journal.pone.0262467)
Supplement: S3 Data — (XLS) [file pone.0262467.s003.xls]

## Sheet: Sheet1
	0.5%GO/TPU/SBS	TPU/SBS	0.25%GO/TPU/SBS	0.75%GO/TPU/SBS	1.0%GO/TPU/SBS	0.5%GO/TPU/SBS	TPU/SBS	0.25%GO/TPU/SBS	0.75%GO/TPU/SBS	1.0%GO/TPU/SBS	0.5%GO/TPU/SBS	TPU/SBS	0.25%GO/TPU/SBS	0.75%GO/TPU/SBS	1.0%GO/TPU/SBS
Temperature/℃	|G*|/sin(delta)/Kpa	|G*|/sin(delta)/Kpa	|G*|/sin(delta)/Kpa	|G*|/sin(delta)/Kpa	|G*|/sin(delta)/Kpa	|G*|·sin(delta)/Kpa	|G*|·sin(delta)/Kpa	|G*|·sin(delta)/Kpa	|G*|·sin(delta)/Kpa	|G*|·sin(delta)/Kpa	Composite shear modulus G*/Kpa	Composite shear modulus G*/Kpa	Composite shear modulus G*/Kpa	Composite shear modulus G*/Kpa	Composite shear modulus G*/Kpa
29.68	53.371	48.741	55.421	56.499	58.264	48.398	44.098	50.235	51.115	52.575	50.824	46.361	52.764	53.74	55.347
30.57	65.487	57.201	65.307	68.279	71.057	59.513	51.754	59.301	61.886	64.201	62.428	54.409	62.231	65.004	67.542
31.5	72.035	61.801	70.185	74.268	77.908	65.523	55.906	63.782	67.366	70.426	68.702	58.78	66.907	70.733	74.073
32.43	74.031	62.558	71.175	75.746	79.909	67.358	56.514	64.697	68.722	72.243	70.616	59.459	67.859	72.148	75.979
33.36	72.769	60.728	69.552	74.14	78.592	66.209	54.75	63.217	67.26	71.048	69.412	57.662	66.309	70.616	74.725
34.29	69.503	57.844	66.26	70.617	75.11	63.223	52.123	60.207	64.046	67.886	66.288	54.909	63.161	67.251	71.407
35.2	65.158	54.124	62.051	66.033	70.432	59.25	48.773	56.356	59.862	63.639	62.134	51.379	59.135	62.872	66.95
36.11	60.3	49.926	57.41	61.001	65.182	54.802	45.005	52.109	55.269	58.871	57.485	47.402	54.695	58.064	61.946
37	55.24	45.691	52.665	55.865	59.778	50.17	41.199	47.767	50.58	53.963	52.644	43.387	50.156	53.157	56.796
37.9	50.256	41.444	48.005	50.818	54.465	45.607	37.362	43.504	45.972	49.139	47.875	39.35	45.699	48.334	51.733
38.79	45.506	37.229	43.565	46.052	49.402	41.259	33.521	39.441	41.622	44.541	43.331	35.327	41.452	43.781	46.909
39.67	41.071	33.642	39.404	41.593	44.656	37.2	30.32	35.636	37.554	40.232	39.088	31.938	37.473	39.522	42.387
40.55	36.983	30.355	35.559	37.464	40.28	33.459	27.395	32.123	33.788	36.26	35.177	28.837	33.797	35.579	38.217
41.43	33.225	27.407	32.046	33.715	36.252	30.021	24.762	28.913	30.371	32.606	31.583	26.051	30.44	31.999	34.38
42.31	29.85	24.748	28.848	30.316	32.624	26.935	22.376	25.995	27.275	29.316	28.355	23.532	27.384	28.755	30.926
43.18	26.799	22.339	25.958	27.199	29.344	24.148	20.213	23.359	24.439	26.344	25.439	21.25	24.624	25.782	27.803
44.06	24.061	20.097	23.349	24.389	26.395	21.648	18.143	20.982	21.884	23.673	22.823	19.095	22.134	23.103	24.997
44.94	21.613	18.121	21.004	21.897	23.749	19.415	16.39	18.848	19.621	21.279	20.485	17.234	19.897	20.727	22.481
45.81	19.402	16.383	18.912	19.691	21.382	17.401	14.819	16.946	17.62	19.139	18.374	15.582	17.902	18.627	20.23
46.69	17.44	14.927	17.04	17.711	19.256	15.617	13.497	15.247	15.825	17.219	16.503	14.194	16.119	16.742	18.209
47.56	15.689	13.474	15.368	15.886	17.34	14.026	12.157	13.731	14.173	15.49	14.834	12.799	14.526	15.005	16.389
48.43	14.119	12.196	13.873	14.302	15.602	12.601	11.013	12.377	12.742	13.923	13.338	11.59	13.104	13.5	14.738
49.31	12.729	11.145	12.535	12.887	14.04	11.342	10.058	11.168	11.464	12.516	12.016	10.587	11.832	12.155	13.256
50.18	11.478	10.152	11.332	11.629	12.651	10.21	9.1548	10.082	10.331	11.266	10.825	9.6406	10.689	10.961	11.939
51.05	10.37	9.3518	10.232	10.46	11.411	9.21	8.428	9.0907	9.2784	10.153	9.7726	8.8779	9.6446	9.8515	10.764
51.93	9.3784	8.5538	9.2128	9.4547	10.304	8.3167	7.7047	8.1727	8.3749	9.1591	8.8316	8.1182	8.6772	8.8984	9.7148
52.8	8.4947	7.7789	8.3293	8.5619	9.3142	7.5219	6.996	7.3789	7.5736	8.2718	7.9935	7.3771	7.8397	8.0526	8.7775
53.67	7.7041	7.1508	7.5185	7.7266	8.4288	6.8122	6.4248	6.6513	6.825	7.4793	7.2444	6.7781	7.0716	7.2618	7.9399
54.55	6.9992	6.4639	6.8118	6.9933	7.6367	6.1807	5.7943	6.0181	6.1682	6.771	6.5773	6.1199	6.4026	6.5678	7.1909
55.42	6.3656	5.9833	6.1835	6.356	6.9263	5.6143	5.3601	5.4553	5.599	6.1366	5.9782	5.6631	5.808	5.9655	6.5195
56.29	5.798	5.586	5.6007	5.7788	6.2676	5.1078	4.9981	4.9348	5.0837	5.5489	5.4419	5.2839	5.2572	5.4201	5.8973
57.16	5.2896	5.1385	5.0975	5.2428	5.6982	4.655	4.5863	4.4861	4.6054	5.0416	4.9621	4.8545	4.7821	4.9137	5.3599
58.04	4.8271	4.9503	4.6247	4.7897	5.1636	4.2437	4.3837	4.0643	4.2012	4.5658	4.526	4.6584	4.3354	4.4858	4.8555
58.91	4.4002	4.6274	4.2204	4.3608	4.6874	3.8649	4.0656	3.7042	3.8198	4.1422	4.1239	4.3374	3.9539	4.0813	4.4064
59.78	3.9994	4.2858	3.84	3.9825	4.2738	3.51	3.7528	3.3654	3.4833	3.7748	3.7467	4.0105	3.5949	3.7246	4.0165
60.65	3.6495	3.9216	3.5127	3.6386	3.9028	3.2008	3.4268	3.0742	3.178	3.4454	3.4178	3.6659	3.2862	3.4005	3.667
61.52	3.331	3.6169	3.2164	3.3217	3.5536	2.9198	3.1533	2.8109	2.8967	3.1355	3.1187	3.3771	3.0068	3.1019	3.338
62.4	3.0508	3.3272	2.9497	3.0444	3.2543	2.6729	2.8961	2.574	2.651	2.8703	2.8556	3.1042	2.7555	2.8409	3.0563
63.27	2.7966	3.0618	2.7079	2.7936	2.9829	2.4494	2.6609	2.3592	2.4289	2.6298	2.6173	2.8543	2.5276	2.6049	2.8008
64.14	2.5665	2.7902	2.4894	2.546	2.7362	2.2472	2.4201	2.1651	2.209	2.4113	2.4015	2.5985	2.3216	2.3715	2.5686
65.02	2.3582	2.5757	2.2912	2.334	2.513	2.0645	2.2307	1.9892	2.0212	2.2137	2.2065	2.397	2.1349	2.172	2.3586
65.89	2.1694	2.3785	2.0862	2.151	2.3117	1.899	2.0562	1.8067	1.8595	2.0356	2.0297	2.2115	1.9414	1.9999	2.1693
66.76	1.9977	2.1972	1.9127	1.9848	2.1286	1.7487	1.8961	1.6524	1.7126	1.8736	1.869	2.0411	1.7778	1.8437	1.997
67.64	1.8412	2.0301	1.7587	1.8337	1.9623	1.6118	1.7486	1.5156	1.579	1.7265	1.7226	1.8841	1.6326	1.7016	1.8406
68.51	1.6982	1.8765	1.6196	1.696	1.8118	1.4868	1.6133	1.392	1.4573	1.5934	1.589	1.7399	1.5015	1.5721	1.6991
69.38	1.5678	1.7349	1.4988	1.5608	1.6746	1.3729	1.4888	1.2849	1.3372	1.4721	1.4672	1.6071	1.3877	1.4447	1.5701
70.25	1.4489	1.5844	1.3921	1.4259	1.5486	1.269	1.3564	1.1905	1.2177	1.3606	1.356	1.466	1.2874	1.3177	1.4516
71.13	1.3399	1.4526	1.2947	1.3236	1.4304	1.174	1.2407	1.1043	1.1276	1.2561	1.2542	1.3425	1.1958	1.2217	1.3404
72	1.2402	1.3422	1.206	1.2306	1.3215	1.0869	1.144	1.0257	1.0457	1.1597	1.161	1.2392	1.1122	1.1344	1.238
72.87	1.1511	1.2481	1.1244	1.1457	1.2219	1.0092	1.0618	0.95349	0.97092	1.0717	1.0778	1.1512	1.0354	1.0547	1.1443
73.74	1.0557	1.162	1.0471	1.0675	1.1317	0.92617	0.9865	0.88504	0.90206	0.99181	0.9888	1.0706	0.96268	0.98131	1.0594
74.61	0.98031	1.0831	0.97526	0.99543	1.0491	0.8605	0.91759	0.8214	0.83861	0.91881	0.91846	0.9969	0.89503	0.91366	0.9818
75.49	0.91081	1.0109	0.90932	0.92921	0.9738	0.7999	0.85466	0.76299	0.7804	0.85221	0.85356	0.92952	0.83295	0.85156	0.91098
76.36	0.84647	0.94501	0.84929	0.8685	0.90478	0.74383	0.79718	0.70987	0.72714	0.79119	0.79349	0.86795	0.77646	0.79468	0.84608
77.23	0.78842	0.88482	0.7942	0.81256	0.84139	0.69323	0.74478	0.66116	0.67815	0.73516	0.73929	0.81179	0.72464	0.74232	0.78648
78.11	0.73467	0.82988	0.7438	0.76084	0.7834	0.6464	0.69703	0.61668	0.63303	0.6839	0.68912	0.76056	0.67726	0.694	0.73196
78.98	0.6854	0.77921	0.69753	0.71384	0.73017	0.60347	0.65308	0.57591	0.59213	0.63686	0.64313	0.71336	0.63381	0.65015	0.68192
79.85	0.64003	0.73052	0.65493	0.67086	0.68118	0.56395	0.61093	0.53847	0.55488	0.59357	0.60079	0.66806	0.59385	0.61012	0.63587
80.72	0.59798	0.68474	0.61551	0.63105	0.63618	0.52732	0.57135	0.50395	0.52052	0.55382	0.56154	0.62548	0.55695	0.57313	0.59358
81.6	0.55809	0.64172	0.57907	0.59423	0.59472	0.49256	0.53428	0.47215	0.48887	0.5172	0.5243	0.58554	0.52288	0.53898	0.55461
82.47	0.52032	0.6018	0.54559	0.56024	0.55635	0.45965	0.49996	0.44303	0.45974	0.48331	0.48905	0.54852	0.49164	0.50751	0.51855
83.34	0.48531	0.56527	0.51475	0.52849	0.51812	0.42915	0.46865	0.41631	0.43261	0.44963	0.45637	0.5147	0.46292	0.47815	0.48266
84.22	0.45299	0.53154	0.4861	0.49801	0.48591	0.40098	0.43983	0.39158	0.4066	0.42122	0.42619	0.48351	0.43629	0.44999	0.45241
85.09	0.42313	0.50032	0.45957	0.46983	0.45594	0.37497	0.41321	0.36876	0.38259	0.39481	0.39832	0.45468	0.41167	0.42397	0.42428
