# Supplementary material for: A study on the rheological properties and modification mechanism of graphene oxide/polyurethane/SBS-modified asphalt
Source: PLoS One. 2022 Mar 7;17(3):e0262467. doi: 10.1371/journal.pone.0262467 (PMC8901053; doi:10.1371/journal.pone.0262467)
Supplement: S4 Data — (XLS) [file pone.0262467.s004.xls]

## Sheet: Sheet1
	0.25%/TPU/SBS	0.5%GO/TPU/SBS	1.0%GO/TPU/SBS	0.75%GO/TPU/SBS	TPU/SBS
Transmittance(%)	Wavenumber(cm−1）	Wavenumber(cm−1）	Wavenumber(cm−1）	Wavenumber(cm−1）	Wavenumber(cm−1）
399	0	0	0	0	0
401	0	0	0	0	0
403	0	0	0	0	0
405	0	0	0	0	0
407	0	0	0	0	0
409	0	0	0	0	0
411	0	0	0	0	0
413	0	0	0	0	0
415	0	0	0	0	0
417	0	0	0	0	0
418	0	0	0	0	0
420	0	0	0	0	0
422	0	0	0	0	0
424	0	0	0	0	0
426	0	0	0	0	0
428	0	0	0	0	0
430	0	0	0	0	0
432	0	0	0	0	0
434	0	0	0	0	0
436	0	0	0	0	0
438	0	0	0	0	0
440	0	0	0	0	0
442	0	0	0	0	0
444	0	0	0	0	0
445	0	0	0	0	0
447	0	0	0	0	0
449	0	0	0	0	0
451	133	129	132	137	130
453	133	129	133	138	131
455	133	129	133	137	131
457	133	129	132	137	131
459	136	130	132	138	131
461	138	131	133	139	133
463	139	132	134	140	134
465	140	133	135	141	135
467	141	134	136	142	136
469	141	134	136	143	136
471	140	134	136	143	136
472	140	134	136	142	136
474	140	134	136	141	136
476	140	134	136	142	136
478	140	134	136	142	135
480	140	134	135	142	135
482	139	133	135	141	135
484	139	133	134	140	135
486	139	133	134	140	135
488	139	133	134	140	134
490	138	132	133	138	133
492	136	131	132	137	132
494	135	130	131	136	131
496	134	129	130	135	131
498	134	129	129	134	130
499	133	128	128	133	129
501	133	127	128	133	128
503	132	127	127	132	128
505	132	126	127	132	128
507	132	126	127	131	127
509	132	126	127	130	127
511	131	126	127	130	127
513	131	125	126	130	126
515	130	125	126	129	126
517	131	125	126	129	126
519	132	126	127	130	127
521	133	127	128	131	128
523	133	127	128	131	128
525	133	127	128	131	128
526	133	127	128	131	129
528	134	128	129	132	129
530	135	129	130	132	130
532	136	129	131	133	131
534	136	130	132	133	131
536	137	131	132	134	132
538	137	132	133	135	133
540	139	133	134	136	134
542	139	133	135	136	134
544	140	134	135	137	135
546	141	135	136	138	136
548	142	135	137	139	136
550	142	136	137	139	137
552	143	137	138	139	137
553	143	137	139	140	138
555	143	138	139	140	138
557	144	138	140	141	139
559	144	139	140	141	139
561	144	139	140	141	139
563	143	139	140	141	138
565	144	139	140	141	139
567	144	139	141	141	139
569	143	139	140	141	139
571	143	139	140	141	139
573	143	138	141	141	138
575	143	138	140	141	138
577	143	138	140	141	138
579	142	138	140	140	138
580	141	137	140	140	138
582	141	136	139	140	137
584	140	136	138	139	136
586	139	135	138	138	135
588	138	135	137	137	135
590	137	134	137	137	134
592	137	134	136	137	134
594	136	133	135	136	133
596	135	132	134	135	132
598	135	131	134	134	131
600	134	130	133	134	130
602	133	130	133	133	130
604	133	129	132	133	129
606	132	129	132	132	129
607	132	129	132	132	128
609	132	129	131	132	128
611	132	128	131	132	128
613	131	128	131	132	127
615	131	128	131	132	127
617	131	128	132	132	127
619	130	128	132	132	127
621	129	128	132	132	127
623	128	128	132	132	127
625	127	129	133	133	127
627	125	129	133	133	127
629	124	129	134	133	127
631	126	130	135	134	128
633	130	131	136	135	128
634	133	132	137	136	129
636	135	133	138	137	130
638	136	134	139	138	130
640	136	134	139	139	130
642	137	135	140	139	131
644	137	136	141	140	131
646	137	136	141	140	131
648	137	137	142	141	131
650	137	137	142	142	131
652	137	138	143	142	131
654	136	138	142	142	130
656	136	138	141	141	129
658	135	138	141	141	128
660	133	137	141	141	127
661	132	137	141	140	126
663	131	137	141	140	124
665	129	136	140	138	123
667	127	136	139	137	121
669	125	135	137	137	119
671	123	133	137	135	117
673	121	132	137	134	114
675	118	130	135	131	110
677	114	128	133	129	106
679	110	126	132	126	102
681	105	123	129	122	96.6
683	99.5	120	126	118	91.1
685	93.6	117	123	114	85
687	87	113	120	109	78.2
688	79.4	108	116	103	70.7
690	70.7	102	110	96.2	62.1
692	60.2	94.5	103	87.4	52.3
694	47.9	84.9	94.2	76.3	40.9
696	34.5	72.6	82.4	62.8	28.9
698	21.9	58.3	68.3	47.8	18.2
700	12.1	44.1	53.8	33.6	10.6
702	6.26	32.5	41.3	22.5	6.24
704	3.56	25.3	33.3	16.1	4.3
706	2.88	22.9	30.7	14.4	3.77
708	3.71	25.3	33.4	16.7	4.37
710	5.68	30.7	39.1	21.5	5.71
712	8.06	36.3	45.1	26.5	7.32
714	9.77	39.9	48.9	29.7	8.49
715	10.2	40.8	49.9	30.6	8.72
717	9.43	39.3	48.5	29.3	8
719	7.8	36.3	45.3	26.2	6.79
721	5.78	31.8	40.4	21.9	5.39
723	3.8	26.2	34.2	17	4.09
725	2.12	19.7	26.7	11.7	3.07
727	0.973	13.1	18.8	6.88	2.42
729	0.414	7.66	11.6	3.24	2.06
731	0.224	4.11	6.31	1.19	1.95
733	0.187	2.23	3.18	0.357	1.97
735	0.206	1.45	1.61	0.0484	2.04
737	0.19	1.24	0.957	0.0969	2.03
739	0.198	1.26	0.76	0.0617	1.92
741	0.219	1.22	0.744	0.0877	1.85
742	0.251	1.08	0.806	0.185	1.87
744	0.301	1.04	0.959	0.14	1.92
746	0.341	1.26	1.3	0.158	1.99
748	0.788	1.5	2.37	0.378	2.52
750	1.81	2	5.1	0.287	3.06
752	1.84	5.38	9.66	2.54	2.7
754	1.88	12.3	16.7	7.04	2.9
756	4.16	21.3	26.4	13.9	4.56
758	8.63	31.5	37	22.6	7.73
760	14.9	41.9	47.4	32.3	12.4
762	22.3	51.4	56.9	41.6	18.2
764	30.1	59.6	65.2	50	24.7
766	38	67	72.7	58	31.6
768	45.8	73.7	79.7	65.8	38.8
769	53.4	80	86.3	73.3	46
771	60.4	85.6	92	80.3	53.1
773	66.5	90.5	97	86.5	59.8
775	71.7	94.6	101	91.7	65.9
777	75.9	97.9	105	96.1	71.4
779	79	101	107	99.6	76.4
781	81.5	103	110	103	80.8
783	83.6	105	112	105	84.7
785	85.9	106	113	107	87.9
787	88.7	107	114	109	90.9
789	92.2	109	116	111	93.6
791	95.7	110	117	112	96
793	98.7	111	118	113	98
795	101	112	118	115	99.7
796	103	113	119	116	101
798	105	113	119	116	102
800	106	113	119	116	103
802	107	114	119	117	104
804	108	114	119	117	104
806	109	114	119	117	104
808	110	114	119	117	105
810	111	114	119	117	105
812	111	114	119	117	105
814	112	114	119	117	105
816	112	114	119	117	106
818	112	114	120	118	106
820	113	115	120	118	107
822	114	115	121	119	108
823	114	116	121	119	109
825	115	116	121	120	110
827	116	117	122	120	112
829	115	118	123	121	113
831	112	118	123	122	114
833	107	118	124	122	115
835	99.2	117	124	121	115
837	89.6	116	124	120	115
839	81.5	115	124	120	116
841	78.4	115	125	120	116
843	85	117	126	122	118
845	99.4	120	128	124	119
847	112	123	129	127	121
849	120	125	131	128	122
850	123	126	132	129	123
852	125	127	132	130	123
854	127	128	133	131	124
856	128	128	134	131	124
858	128	129	134	132	125
860	129	129	134	133	125
862	129	130	135	133	125
864	129	130	135	133	125
866	129	130	135	134	125
868	129	130	136	134	124
870	129	130	135	133	124
872	129	130	135	133	123
874	128	130	135	133	123
876	128	129	135	133	122
877	127	129	134	132	121
879	126	128	134	131	120
881	125	128	133	130	119
883	123	127	132	129	116
885	121	125	130	127	114
887	117	123	129	125	110
889	112	120	126	121	104
891	103	116	122	116	95.6
893	92.3	110	116	108	84.7
895	83.4	104	111	102	76.1
897	82.5	103	110	101	75.6
899	89.8	107	113	105	83.2
901	99.3	112	118	112	93.1
903	107	115	121	116	101
904	111	118	123	119	106
906	114	119	124	121	109
908	116	119	124	122	111
910	118	120	124	122	113
912	119	120	124	123	114
914	120	120	125	123	115
916	120	120	124	123	115
918	120	120	124	123	116
920	119	121	125	123	116
922	118	121	125	124	117
924	114	120	125	123	117
926	106	119	124	123	117
928	95.4	118	124	121	117
930	83.2	116	123	120	116
931	77.1	115	123	119	116
933	83.2	116	124	121	117
935	98.5	119	125	123	118
937	112	122	127	125	120
939	120	124	128	127	121
941	124	125	129	128	122
943	126	126	130	129	122
945	128	127	130	130	123
947	129	128	131	131	124
949	130	129	132	131	124
951	131	129	133	132	125
953	132	130	133	133	126
955	132	131	134	134	126
957	133	132	135	135	127
958	134	132	135	135	127
960	134	133	136	135	127
962	134	133	136	136	127
964	134	133	136	136	127
966	133	133	136	136	127
968	133	133	136	136	126
970	133	134	137	136	126
972	133	134	137	136	126
974	134	134	137	137	127
976	134	134	137	137	127
978	135	135	137	137	128
980	135	135	137	137	128
982	135	135	137	137	128
984	135	134	137	137	128
985	135	134	137	137	128
987	135	134	136	136	128
989	134	133	136	136	128
991	134	133	136	136	128
993	134	133	135	135	127
995	134	132	135	135	127
997	133	132	134	134	127
999	133	131	134	134	127
1000	133	131	133	133	126
1000	133	130	133	133	126
1000	132	130	132	132	126
1010	132	129	132	132	125
1010	131	129	131	131	125
1010	131	128	131	131	124
1010	130	128	131	130	124
1010	130	127	130	130	123
1020	129	127	130	129	123
1020	129	127	129	129	123
1020	129	126	129	129	122
1020	129	126	129	129	122
1020	128	126	129	128	121
1030	128	126	129	128	121
1030	128	126	129	128	121
1030	128	126	129	128	121
1030	129	126	129	129	121
1030	129	126	129	129	122
1040	129	126	130	129	122
1040	130	127	130	130	123
1040	131	127	131	130	123
1040	131	128	131	131	124
1040	132	129	132	131	125
1050	133	129	133	132	125
1050	133	130	133	133	126
1050	134	130	134	133	127
1050	135	131	135	134	127
1050	135	131	135	134	128
1050	136	132	136	135	128
1060	136	132	136	136	128
1060	136	133	137	136	129
1060	137	133	137	136	129
1060	137	134	138	137	130
1060	138	134	138	137	130
1070	138	135	139	138	130
1070	138	135	139	138	131
1070	138	135	140	139	131
1070	138	136	140	139	131
1070	139	136	140	139	132
1080	139	136	140	139	132
1080	139	136	141	139	132
1080	139	136	141	140	132
1080	139	136	141	140	132
1080	139	136	141	140	132
1090	139	136	141	139	132
1090	139	136	140	139	132
1090	138	136	140	139	131
1090	138	135	140	139	131
1090	137	135	139	138	130
1100	137	135	139	138	130
1100	137	134	139	137	130
1100	136	134	138	137	129
1100	136	133	138	137	129
1100	136	133	137	136	128
1110	135	132	137	136	128
1110	134	132	136	135	127
1110	134	131	136	134	126
1110	133	131	135	134	125
1110	133	130	135	133	125
1110	132	129	134	133	124
1120	132	129	134	132	123
1120	131	129	133	132	123
1120	131	128	133	131	123
1120	130	128	132	131	122
1120	130	128	132	130	122
1130	130	127	132	130	121
1130	129	127	132	130	121
1130	129	127	131	130	120
1130	129	127	131	129	120
1130	129	127	131	129	120
1140	128	127	131	129	120
1140	128	127	131	129	119
1140	128	127	131	129	119
1140	128	127	131	129	119
1140	128	127	131	129	118
1150	127	127	131	129	118
1150	127	127	132	129	118
1150	126	127	132	129	117
1150	126	127	132	129	117
1150	126	127	132	129	116
1160	126	127	132	129	116
1160	126	128	133	129	117
1160	127	128	133	130	118
1160	127	129	134	131	118
1160	128	129	134	131	119
1160	129	130	135	132	120
1170	129	130	135	132	121
1170	130	131	136	133	121
1170	130	131	136	133	122
1170	131	132	137	134	122
1170	131	132	137	134	122
1180	131	132	137	134	123
1180	131	132	137	134	123
1180	131	132	137	134	123
1180	131	132	137	134	122
1180	131	132	137	134	122
1190	131	132	137	134	122
1190	131	132	137	134	122
1190	130	132	136	134	121
1190	130	132	136	133	121
1190	130	131	136	133	120
1200	129	131	135	133	120
1200	129	130	135	132	119
1200	128	130	135	132	119
1200	127	130	134	131	118
1200	127	129	134	131	117
1210	126	129	133	130	117
1210	125	128	133	130	116
1210	125	128	132	129	115
1210	124	127	132	128	115
1210	123	127	131	128	114
1210	123	126	131	127	113
1220	122	126	130	127	112
1220	121	125	130	126	111
1220	120	125	129	125	110
1220	119	124	129	125	110
1220	118	124	128	125	109
1230	117	123	128	124	108
1230	116	123	128	123	107
1230	115	122	127	123	106
1230	114	122	127	122	104
1230	112	121	126	121	103
1240	111	120	126	120	101
1240	109	120	125	119	99.3
1240	106	119	124	118	97
1240	103	117	123	116	94.1
1240	99.5	116	122	114	90.6
1250	94.7	114	120	112	85.9
1250	88.6	111	117	108	79.9
1250	80.7	106	113	102	72.1
1250	70.5	100	108	95	62
1250	57.9	91.6	99.8	84.7	49.8
1260	43.3	79.9	89	71.3	36.3
1260	27.6	64.3	73.9	54.3	22.8
1260	13.4	44.3	53.6	34.3	11.5
1260	4.33	23.9	31.3	16	4.97
1260	0.783	9.71	14	4.81	2.74
1270	0.227	4.77	7.31	1.5	2.46
1270	0.824	8.32	11.8	4.04	2.83
1270	4.27	20.8	26.8	13.8	5.15
1270	13.3	40	48.1	30.8	11.7
1270	27.9	60.1	68.8	50.7	23.3
1270	44.2	76.6	84.9	68.2	37.1
1280	59.2	88.8	96.7	82	50.4
1280	71.6	97.8	105	92.4	61.9
1280	81.5	104	111	100	71.3
1280	89.4	110	116	106	79
1280	95.6	113	120	111	85.2
1290	100	116	122	115	90.1
1290	104	118	124	117	93.9
1290	107	120	126	119	96.9
1290	109	121	127	121	99.3
1290	111	122	128	122	101
1300	112	123	128	123	103
1300	114	123	129	124	104
1300	114	124	129	124	105
1300	115	124	129	124	105
1300	116	124	129	125	106
1310	116	124	129	125	107
1310	116	124	129	125	107
1310	117	124	129	125	107
1310	117	124	129	125	108
1310	117	124	129	125	108
1320	117	124	129	125	108
1320	118	124	129	125	108
1320	118	124	129	125	109
1320	118	124	129	125	109
1320	119	124	128	125	109
1320	119	124	128	125	109
1330	119	124	128	125	110
1330	119	124	128	125	110
1330	119	124	128	125	110
1330	119	124	128	125	110
1330	120	124	128	125	110
1340	120	124	128	125	110
1340	120	124	128	125	110
1340	120	124	128	125	110
1340	120	124	128	126	110
1340	120	124	129	126	110
1350	120	125	129	126	111
1350	121	125	129	126	111
1350	121	125	129	126	111
1350	121	125	130	127	111
1350	121	126	130	127	111
1360	122	126	130	127	111
1360	122	126	131	127	111
1360	121	126	131	127	111
1360	120	126	130	127	109
1360	118	125	130	126	107
1370	117	125	130	126	106
1370	117	125	130	126	105
1370	116	125	130	126	105
1370	115	124	130	125	103
1370	112	123	129	124	101
1370	109	122	128	123	97.3
1380	107	121	127	122	95.4
1380	108	122	128	122	96.1
1380	110	123	129	124	98.8
1380	113	124	130	125	102
1380	116	126	131	126	104
1390	119	127	132	128	107
1390	121	129	133	129	110
1390	124	130	134	130	113
1390	125	130	135	131	114
1390	126	130	135	131	115
1400	125	130	135	131	115
1400	125	130	134	130	114
1400	124	129	134	130	113
1400	123	129	133	129	112
1400	121	128	133	128	111
1410	120	127	132	127	109
1410	118	126	131	126	107
1410	116	125	130	125	105
1410	113	123	128	123	102
1410	109	121	127	120	98.5
1420	104	119	124	117	93.8
1420	98.3	115	121	113	88
1420	90.6	111	117	108	80.7
1420	85.8	108	115	105	76.1
1420	86.4	108	115	105	76.6
1430	90.5	110	116	107	80.5
1430	94.1	112	118	110	83.9
1430	95.8	113	119	111	85.5
1430	95.9	113	119	111	85.5
1430	94.6	112	118	111	84.1
1430	92.8	111	117	110	82.4
1440	90.5	110	117	109	80.1
1440	88.3	109	116	108	77.8
1440	86.7	108	115	107	76.1
1440	85.3	107	114	106	74.7
1440	84.2	107	114	106	73.5
1450	83.5	106	114	105	72.8
1450	82.9	106	113	105	72.1
1450	82.2	106	113	105	71.3
1450	81.1	105	113	105	70.1
1450	79.9	105	113	104	68.9
1460	78.9	104	112	104	68.1
1460	79	105	113	104	68.2
1460	79.5	105	113	105	68.6
1460	80.1	105	114	105	69.1
1460	81.3	106	115	106	70.3
1470	83.8	108	116	108	72.7
1470	87.4	110	118	110	76.3
1470	92.7	113	120	113	81.5
1470	100	117	124	117	88.7
1470	108	121	127	122	97.1
1480	114	124	130	125	103
1480	118	126	132	127	107
1480	121	127	133	129	110
1480	123	129	134	130	112
1480	125	130	135	132	115
1480	127	131	136	132	116
1490	128	131	136	133	118
1490	130	132	137	134	119
1490	130	132	137	134	120
1490	131	133	138	135	120
1490	132	133	138	135	121
1500	133	134	139	136	122
1500	134	134	139	136	124
1500	135	134	139	137	124
1500	135	134	139	136	125
1500	136	134	139	137	125
1510	136	135	139	137	126
1510	137	135	139	137	126
1510	137	135	139	137	127
1510	137	135	139	137	127
1510	137	135	139	137	127
1520	138	135	139	137	127
1520	138	135	139	137	128
1520	138	135	139	137	128
1520	138	135	139	137	128
1520	138	135	139	136	128
1530	138	134	138	136	128
1530	138	134	138	136	128
1530	138	134	138	136	128
1530	138	134	138	136	128
1530	138	134	138	136	128
1540	138	134	138	136	128
1540	138	134	138	136	128
1540	137	134	137	135	127
1540	137	133	137	135	127
1540	136	133	137	135	127
1540	136	133	137	135	126
1550	135	133	137	134	125
1550	134	132	137	134	125
1550	134	132	136	134	125
1550	134	132	137	134	125
1550	134	133	137	135	125
1560	135	133	137	135	126
1560	135	134	138	136	127
1560	135	134	138	136	127
1560	136	134	138	136	127
1560	136	134	138	136	127
1570	136	134	139	137	127
1570	136	135	139	137	127
1570	136	135	139	137	127
1570	136	135	139	137	127
1570	136	135	139	137	127
1580	135	135	139	137	127
1580	135	135	139	137	127
1580	134	135	140	137	127
1580	134	135	140	137	127
1580	133	135	140	137	126
1590	132	135	140	137	126
1590	132	135	140	137	126
1590	133	135	140	137	125
1590	133	135	140	137	125
1590	133	135	139	137	124
1590	133	134	139	136	123
1600	133	134	139	136	122
1600	132	134	138	135	122
1600	131	134	138	135	121
1600	131	133	138	135	121
1600	131	133	138	135	121
1610	132	133	138	135	121
1610	132	134	138	135	122
1610	133	134	138	135	122
1610	133	134	138	135	123
1610	133	134	138	135	123
1620	134	134	138	135	123
1620	134	134	138	136	124
1620	135	134	138	136	124
1620	135	134	138	136	125
1620	136	134	138	136	125
1630	136	135	139	136	126
1630	137	135	139	136	126
1630	137	135	139	137	127
1630	138	135	139	137	127
1630	138	135	139	137	128
1640	138	135	139	137	128
1640	139	135	139	137	128
1640	139	135	139	137	129
1640	140	135	139	137	129
1640	140	136	139	137	129
1640	140	136	139	137	130
1650	140	136	139	137	130
1650	140	136	140	138	130
1650	141	136	140	138	130
1650	141	136	140	138	130
1650	141	137	140	138	131
1660	142	137	140	138	131
1660	142	137	141	139	132
1660	142	137	141	139	132
1660	143	138	141	139	132
1660	143	138	142	140	133
1670	144	138	142	140	133
1670	144	138	142	140	133
1670	144	139	142	140	133
1670	144	139	143	141	134
1670	145	139	143	141	134
1680	145	140	143	141	134
1680	146	140	143	142	135
1680	146	140	144	142	135
1680	146	140	144	142	135
1680	146	140	144	142	135
1690	146	140	144	142	135
1690	146	140	144	142	135
1690	146	140	144	142	135
1690	146	140	144	142	134
1690	146	140	145	142	134
1700	146	140	145	142	134
1700	145	140	144	142	134
1700	145	140	144	141	133
1700	145	140	144	141	133
1700	144	140	144	141	133
1700	144	140	144	141	133
1710	144	139	144	141	133
1710	144	139	143	141	133
1710	144	139	143	141	133
1710	144	139	143	140	133
1710	144	139	143	140	133
1720	144	139	143	140	133
1720	145	139	143	140	133
1720	145	139	143	140	133
1720	145	139	143	140	134
1720	145	139	143	140	134
1730	145	139	143	140	134
1730	145	139	143	139	134
1730	145	139	143	139	134
1730	145	139	142	139	134
1730	145	139	142	139	134
1740	145	139	142	139	134
1740	145	139	142	139	134
1740	145	138	142	139	134
1740	145	138	142	139	134
1740	145	138	142	139	135
1750	145	138	142	139	135
1750	145	138	142	139	135
1750	146	138	142	140	135
1750	146	138	142	140	135
1750	146	139	142	140	135
1750	146	139	142	140	136
1760	147	139	142	141	136
1760	147	139	143	141	136
1760	147	139	143	141	137
1760	148	139	143	141	137
1760	148	140	143	141	137
1770	149	140	143	142	138
1770	149	140	144	142	138
1770	149	140	144	142	138
1770	150	141	144	142	138
1770	150	141	144	143	138
1780	150	141	144	143	139
1780	151	141	145	143	139
1780	151	142	145	143	140
1780	152	142	145	144	140
1780	152	142	145	144	140
1790	152	142	145	144	140
1790	152	142	146	144	141
1790	153	143	146	144	141
1790	153	143	146	145	141
1790	153	143	146	145	141
1800	153	143	146	145	141
1800	153	143	146	145	141
1800	153	143	146	145	142
1800	154	143	146	145	142
1800	154	143	146	145	142
1810	154	143	146	145	142
1810	154	143	146	145	142
1810	154	143	146	145	142
1810	154	143	146	145	142
1810	154	143	146	145	141
1810	154	143	146	145	141
1820	153	143	146	145	141
1820	153	143	146	145	141
1820	153	143	146	144	141
1820	153	143	145	144	141
1820	153	142	145	144	141
1830	153	142	145	144	141
1830	152	142	145	144	140
1830	152	142	145	144	140
1830	152	142	145	144	140
1830	152	142	145	144	140
1840	152	142	145	143	140
1840	152	142	144	143	140
1840	152	142	144	143	140
1840	152	141	144	143	140
1840	152	141	144	143	140
1850	152	141	144	143	140
1850	151	141	144	143	140
1850	151	141	144	143	140
1850	151	141	144	143	140
1850	152	141	144	143	140
1860	152	141	144	143	140
1860	152	141	144	143	140
1860	152	141	144	143	140
1860	152	142	144	143	140
1860	152	142	145	143	140
1860	152	142	145	143	140
1870	152	142	145	143	140
1870	152	142	145	143	140
1870	152	142	145	143	140
1870	152	142	145	144	140
1870	152	142	145	144	140
1880	153	142	145	144	141
1880	153	143	146	144	141
1880	153	143	146	144	141
1880	153	143	146	144	141
1880	153	143	146	145	141
1890	153	143	146	145	141
1890	153	143	146	145	141
1890	153	143	146	145	141
1890	154	144	147	145	142
1890	154	144	147	145	142
1900	154	144	147	145	142
1900	154	144	147	145	142
1900	154	144	147	146	142
1900	154	144	147	146	142
1900	154	144	147	146	142
1910	154	144	147	146	142
1910	154	144	147	146	142
1910	154	144	147	146	142
1910	154	144	147	146	142
1910	154	144	147	146	142
1910	154	144	147	146	142
1920	154	144	147	146	142
1920	154	144	147	145	142
1920	154	144	147	145	142
1920	154	144	147	145	142
1920	154	144	147	145	142
1930	154	144	147	145	142
1930	154	144	147	145	142
1930	154	143	147	145	141
1930	154	143	147	145	141
1930	154	143	147	145	141
1940	154	143	146	145	141
1940	154	143	146	145	141
1940	153	143	146	145	141
1940	153	143	146	145	141
1940	153	143	146	145	141
1950	153	143	146	145	141
1950	153	143	146	145	141
1950	153	143	146	145	141
1950	153	143	146	145	141
1950	154	143	146	145	141
1960	154	143	146	145	141
1960	154	143	146	145	141
1960	154	143	146	145	141
1960	154	143	146	145	141
1960	154	143	146	145	141
1970	154	143	146	145	141
1970	154	143	147	145	141
1970	154	143	147	145	141
1970	154	144	147	145	141
1970	154	144	147	145	141
1970	154	144	147	145	142
1980	154	144	147	146	142
1980	155	144	147	146	142
1980	155	144	147	146	142
1980	155	144	147	146	142
1980	155	144	147	146	142
1990	155	144	147	146	142
1990	155	144	148	146	142
1990	155	144	148	146	142
1990	155	145	148	146	142
1990	155	145	148	146	142
2000	155	145	148	146	142
2000	155	145	148	146	142
2000	155	145	148	146	142
2000	155	145	148	146	142
2000	155	145	148	146	142
2010	156	145	148	146	142
2010	156	145	148	146	142
2010	156	145	148	146	142
2010	156	145	148	146	142
2010	156	145	148	146	142
2020	156	145	147	146	142
2020	155	144	147	146	142
2020	155	144	147	146	142
2020	155	144	147	146	142
2020	155	144	147	146	142
2020	155	144	147	146	142
2030	155	144	147	145	142
2030	155	144	147	145	142
2030	155	144	147	145	142
2030	155	144	147	145	141
2030	155	144	147	145	141
2040	155	144	147	145	141
2040	155	144	147	145	141
2040	155	144	147	145	141
2040	154	144	147	145	141
2040	154	144	146	145	141
2050	154	143	146	145	141
2050	154	143	146	144	141
2050	154	143	146	144	140
2050	153	143	146	144	140
2050	153	143	146	144	140
2060	153	143	146	144	140
2060	154	143	146	144	140
2060	154	144	147	145	141
2060	155	144	147	145	141
2060	155	144	147	145	141
2070	155	144	147	145	142
2070	155	144	147	145	142
2070	155	144	147	146	142
2070	155	145	148	146	142
2070	156	145	148	146	142
2080	156	145	148	146	142
2080	156	145	148	146	143
2080	156	145	148	146	143
2080	156	145	148	146	143
2080	156	145	148	146	143
2080	156	145	148	147	143
2090	156	145	149	147	143
2090	156	146	149	147	143
2090	157	146	149	147	143
2090	157	146	149	147	143
2090	157	146	149	147	143
2100	157	146	149	147	143
2100	157	146	149	147	143
2100	157	146	149	147	143
2100	157	146	149	147	143
2100	156	146	149	147	143
2110	156	146	149	147	143
2110	156	146	149	147	143
2110	156	146	149	147	143
2110	156	145	149	147	143
2110	156	145	149	147	142
2120	156	145	149	146	142
2120	155	145	148	146	142
2120	155	145	148	146	141
2120	154	144	148	146	141
2120	154	144	148	145	141
2130	154	144	148	145	140
2130	154	144	147	145	140
2130	154	144	147	145	140
2130	154	144	148	145	140
2130	154	144	147	145	140
2130	154	144	147	145	141
2140	154	144	147	145	141
2140	154	144	147	145	141
2140	154	144	147	145	141
2140	154	144	147	145	141
2140	154	144	147	145	140
2150	154	144	147	145	140
2150	154	144	147	145	140
2150	154	144	147	145	140
2150	153	143	147	145	140
2150	153	143	147	145	140
2160	153	143	147	145	140
2160	153	143	147	145	140
2160	154	144	147	145	140
2160	154	144	147	145	140
2160	154	144	148	145	141
2170	155	144	148	145	141
2170	155	144	148	146	141
2170	155	145	148	146	142
2170	156	145	148	146	142
2170	156	145	148	146	142
2180	156	145	148	146	142
2180	156	145	149	147	143
2180	157	145	149	147	143
2180	157	145	149	147	143
2180	157	146	149	147	143
2180	157	146	149	147	143
2190	157	146	149	147	143
2190	157	146	149	147	143
2190	158	146	150	148	144
2190	158	146	150	148	144
2190	158	146	150	148	144
2200	158	146	150	148	144
2200	158	146	150	148	144
2200	158	147	150	148	144
2200	158	147	150	148	144
2200	158	147	150	148	144
2210	158	147	150	148	144
2210	158	147	150	148	144
2210	158	147	150	148	144
2210	158	147	150	148	144
2210	158	146	150	148	144
2220	158	146	150	148	144
2220	158	146	150	148	144
2220	158	146	150	148	143
2220	158	146	149	147	143
2220	158	146	149	147	143
2230	158	146	149	147	143
2230	157	146	149	147	143
2230	157	146	149	147	143
2230	157	146	149	147	143
2230	157	146	149	147	143
2240	157	146	149	147	142
2240	157	145	149	146	142
2240	157	145	148	146	142
2240	156	145	148	146	142
2240	156	145	148	146	142
2240	156	145	148	146	142
2250	156	145	148	146	142
2250	156	145	148	146	141
2250	156	145	148	146	141
2250	156	145	148	146	141
2250	156	145	148	146	141
2260	156	145	148	146	141
2260	156	145	148	146	141
2260	156	145	148	146	141
2260	156	145	148	146	141
2260	155	145	148	145	141
2270	155	145	148	145	141
2270	155	145	148	145	141
2270	155	145	148	146	141
2270	155	145	148	146	141
2270	155	145	148	146	140
2280	155	145	148	145	140
2280	155	145	148	145	140
2280	155	145	148	145	140
2280	154	145	148	145	140
2280	154	145	148	145	139
2290	154	145	149	145	139
2290	153	144	149	145	138
2290	153	144	149	145	138
2290	152	144	149	144	137
2290	151	144	149	144	136
2290	149	143	149	143	134
2300	147	142	149	142	132
2300	143	141	148	140	129
2300	139	139	146	138	125
2300	135	137	144	135	121
2300	133	136	143	134	118
2310	133	136	144	134	119
2310	136	137	145	136	122
2310	140	139	147	138	126
2310	145	141	148	140	130
2310	148	143	148	142	133
2320	150	144	149	144	135
2320	152	145	149	145	137
2320	154	145	149	145	139
2320	155	146	150	146	140
2320	156	146	151	146	141
2330	156	146	145	147	141
2330	156	147	144	147	142
2330	157	147	144	147	142
2330	157	147	144	147	142
2330	157	146	144	147	141
2340	157	146	144	147	141
2340	157	146	144	147	141
2340	157	146	145	147	142
2340	157	147	151	143	143
2340	158	147	152	144	143
2350	159	147	151	144	144
2350	159	147	151	144	143
2350	158	147	151	143	143
2350	158	147	151	143	143
2350	159	147	150	143	143
2350	159	147	151	143	143
2360	159	147	152	148	144
2360	159	147	153	148	144
2360	159	147	153	148	144
2360	159	147	153	148	144
2360	159	147	152	148	144
2370	159	147	151	148	144
2370	158	147	150	147	143
2370	158	147	150	148	143
2370	158	147	149	148	143
2370	158	147	145	148	143
2380	158	147	146	148	144
2380	159	147	147	148	144
2380	158	147	147	148	144
2380	158	147	148	148	143
2380	158	146	149	147	143
2390	157	146	149	147	142
2390	157	146	150	147	142
2390	157	146	150	147	142
2390	157	146	150	147	141
2390	157	146	150	147	141
2400	156	146	150	147	141
2400	156	146	150	147	141
2400	156	146	150	147	141
2400	155	146	150	146	140
2400	155	146	149	146	139
2400	154	145	149	146	138
2410	153	145	149	145	138
2410	152	145	149	145	137
2410	152	144	148	145	137
2410	152	145	149	145	137
2410	153	145	149	145	138
2420	154	145	149	146	139
2420	155	146	150	146	139
2420	156	146	150	147	140
2420	156	146	150	147	141
2420	157	146	150	147	141
2430	157	147	150	147	141
2430	157	147	150	147	142
2430	157	147	150	147	142
2430	158	147	150	148	142
2430	158	147	150	148	142
2440	158	147	150	148	142
2440	158	147	150	148	142
2440	158	147	150	148	142
2440	158	147	150	148	142
2440	158	147	150	148	142
2450	158	147	150	148	142
2450	158	147	150	148	142
2450	158	147	150	148	142
2450	158	147	150	148	142
2450	158	147	150	148	142
2450	158	147	150	148	142
2460	158	147	150	148	142
2460	158	147	150	148	142
2460	158	147	150	148	142
2460	158	147	150	148	142
2460	158	147	150	148	142
2470	158	147	150	148	142
2470	158	147	150	148	142
2470	158	147	150	148	142
2470	158	147	150	148	142
2470	158	147	150	148	142
2480	158	147	150	148	142
2480	158	147	150	148	142
2480	158	147	150	148	142
2480	158	147	150	148	142
2480	158	147	151	148	142
2490	158	147	151	148	142
2490	158	147	151	148	142
2490	159	147	151	148	142
2490	159	147	151	148	143
2490	159	147	151	148	143
2500	159	148	151	148	143
2500	159	148	151	148	143
2500	159	148	151	148	143
2500	159	148	151	148	143
2500	159	148	151	149	143
2510	159	148	151	149	143
2510	159	148	151	149	142
2510	159	148	151	149	142
2510	158	148	151	148	142
2510	158	148	151	148	142
2510	157	148	151	148	141
2520	157	147	151	148	141
2520	156	147	151	148	140
2520	156	147	151	148	140
2520	156	147	151	148	140
2520	157	147	151	148	140
2530	157	148	151	148	141
2530	157	148	151	148	141
2530	158	148	152	149	142
2530	158	148	152	149	142
2530	158	148	152	149	142
2540	158	148	152	149	142
2540	159	148	152	149	142
2540	159	148	152	149	142
2540	159	148	152	149	143
2540	159	148	152	149	143
2550	159	148	152	149	143
2550	159	148	152	149	142
2550	159	148	152	149	143
2550	159	148	152	149	142
2550	158	148	151	149	142
2560	158	148	151	149	142
2560	158	148	151	149	142
2560	158	148	151	149	142
2560	158	148	151	148	142
2560	158	148	151	148	142
2560	158	148	151	148	142
2570	158	148	151	148	142
2570	158	147	151	148	142
2570	158	147	151	148	142
2570	158	147	151	148	142
2570	158	147	151	148	142
2580	158	147	151	148	142
2580	158	147	151	148	142
2580	158	147	151	148	142
2580	158	147	151	148	142
2580	158	148	151	148	142
2590	158	148	151	148	142
2590	158	148	151	148	142
2590	158	148	151	148	142
2590	158	148	151	148	142
2590	158	148	152	148	142
2600	158	148	152	148	142
2600	158	148	152	149	142
2600	158	148	152	149	142
2600	158	148	152	149	142
2600	158	148	152	149	142
2610	159	148	152	149	142
2610	159	148	152	149	142
2610	159	148	152	149	142
2610	159	148	152	149	142
2610	159	148	152	149	142
2620	159	148	152	149	142
2620	159	148	152	149	142
2620	159	149	152	149	142
2620	159	149	152	149	142
2620	159	149	152	149	142
2620	159	149	152	149	142
2630	159	149	153	149	142
2630	159	149	153	149	142
2630	159	149	153	149	142
2630	159	149	153	149	142
2630	159	149	153	149	142
2640	159	149	153	149	142
2640	159	149	153	149	142
2640	159	149	153	149	142
2640	159	149	152	149	142
2640	159	148	152	149	142
2650	159	148	152	149	142
2650	158	148	152	149	141
2650	158	148	152	149	141
2650	158	148	152	149	141
2650	158	148	152	149	141
2660	158	148	152	149	141
2660	158	148	152	148	141
2660	158	148	152	148	141
2660	157	148	152	148	140
2660	157	148	152	148	140
2670	157	147	151	148	140
2670	157	147	151	148	140
2670	156	147	151	148	139
2670	156	147	151	147	139
2670	156	147	151	147	138
2670	155	147	151	147	138
2680	154	146	150	146	137
2680	153	146	150	146	136
2680	151	145	149	145	134
2680	149	144	148	144	132
2680	148	143	148	143	131
2690	148	143	148	143	131
2690	150	144	149	144	133
2690	152	145	149	145	135
2690	154	146	150	146	136
2690	155	146	150	147	137
2700	156	147	151	147	138
2700	156	147	151	147	139
2700	157	147	151	148	139
2700	157	147	151	148	139
2700	157	148	152	148	140
2710	157	148	152	148	140
2710	157	148	152	148	140
2710	157	148	152	148	140
2710	157	148	152	148	140
2710	157	148	152	149	140
2720	157	148	152	149	140
2720	157	148	152	149	140
2720	157	148	152	149	140
2720	157	148	152	149	140
2720	157	148	152	149	140
2720	157	148	152	149	140
2730	157	148	153	149	140
2730	158	148	153	149	140
2730	158	148	153	149	140
2730	158	148	153	149	140
2730	158	149	153	149	140
2740	158	149	153	149	140
2740	158	149	153	150	141
2740	159	149	153	150	141
2740	159	149	153	150	141
2740	159	149	154	150	141
2750	159	149	154	150	141
2750	159	149	154	150	141
2750	159	149	154	150	142
2750	159	149	154	150	142
2750	159	149	154	150	142
2760	159	149	154	150	141
2760	159	149	154	150	141
2760	159	149	154	150	141
2760	159	149	153	150	141
2760	159	149	153	150	141
2770	159	149	153	150	141
2770	158	149	153	150	141
2770	158	149	153	150	141
2770	158	149	153	149	140
2770	158	149	153	149	140
2780	158	148	153	149	140
2780	157	148	153	149	140
2780	157	148	153	149	139
2780	157	148	152	149	139
2780	156	148	152	148	138
2780	156	148	152	148	138
2790	155	147	152	148	138
2790	155	147	152	148	137
2790	155	147	152	148	137
2790	154	147	152	147	136
2790	154	147	151	147	136
2800	153	147	151	147	135
2800	153	146	151	147	135
2800	152	146	151	147	134
2800	152	146	151	146	133
2800	151	146	151	146	133
2810	150	145	150	146	132
2810	149	145	150	145	131
2810	148	145	150	145	130
2810	147	144	149	144	129
2810	146	144	149	144	128
2820	145	143	149	143	126
2820	143	143	148	143	125
2820	141	142	147	142	123
2820	139	141	147	141	121
2820	137	140	146	140	118
2830	134	139	145	139	116
2830	131	137	144	137	113
2830	128	136	142	135	109
2830	124	134	141	133	105
2830	119	132	139	131	101
2830	114	129	137	128	95.3
2840	107	126	134	125	89.3
2840	100	122	131	121	82.5
2840	92.2	118	127	117	75.2
2840	84	113	123	112	67.8
2840	75.9	108	119	107	60.5
2850	68	103	115	102	53.6
2850	60.7	98.3	111	97.3	47.4
2850	54.5	93.8	107	92.8	42.1
2850	50.1	90.5	104	89.3	38.4
2850	48.1	88.9	102	87.5	36.6
2860	48.5	89.2	103	87.7	37
2860	50.9	91	104	89.5	38.9
2860	54.1	93.4	106	92	41.5
2860	57.3	95.8	108	94.3	44.2
2860	59.9	97.6	110	96.1	46.3
2870	61.7	98.8	111	97.3	47.8
2870	62.9	99.6	112	98.1	48.8
2870	64	100	113	98.9	49.7
2870	65.7	102	114	100	51.2
2870	68.2	103	115	102	53.3
2880	71.2	105	117	104	56
2880	74.2	107	118	106	58.7
2880	76.3	108	119	107	60.5
2880	77.2	109	120	108	61.4
2880	76.9	109	120	108	61.2
2880	75.6	108	119	107	60.1
2890	73.5	107	118	105	58.3
2890	70.9	105	116	104	55.9
2890	67.9	103	115	102	53.3
2890	64.7	101	113	99.5	50.6
2890	61.5	98.5	111	97.2	47.8
2900	58.3	96.3	109	94.9	45.1
2900	55.3	94	107	92.6	42.6
2900	52.4	91.9	105	90.3	40.1
2900	49.5	89.6	103	88.1	37.7
2900	46.6	87.3	101	85.8	35.4
2910	43.7	84.9	98.7	83.3	33
2910	40.7	82.3	96.3	80.6	30.6
2910	37.5	79.4	93.7	77.7	28
2910	34.1	76.1	90.7	74.5	25.4
2910	30.5	72.5	87.4	70.9	22.7
2920	26.8	68.6	83.8	67	20
2920	23.3	64.6	79.9	63	17.5
2920	20.1	60.7	76.2	59	15.1
2920	17.5	57.2	72.8	55.4	13.3
2920	15.7	54.5	70.1	52.6	12
2930	14.7	53.1	68.7	51.1	11.3
2930	14.6	53	68.5	50.9	11.2
2930	15.5	54.2	69.7	52.1	11.8
2930	17.1	56.5	71.9	54.3	12.9
2930	19.4	59.6	75	57.3	14.5
2940	22.2	63.2	78.5	60.9	16.5
2940	25.5	67.1	82.2	64.9	18.9
2940	29	71	85.8	68.7	21.4
2940	32.3	74.4	89.1	72.2	23.9
2940	35.2	77.3	91.8	75.1	26.2
2940	37.5	79.4	93.8	77.2	28
2950	39	80.7	95	78.6	29.2
2950	39.8	81.4	95.6	79.4	29.8
2950	40.1	81.7	95.9	79.7	30
2950	40.3	82	96.2	79.8	30.2
2950	40.8	82.4	96.5	80.1	30.6
2960	41.8	83.2	97.3	81	31.4
2960	43.5	84.7	98.7	82.4	32.8
2960	46	86.7	100	84.4	34.9
2960	49.2	89.3	103	87	37.6
2960	53.1	92.3	105	90	40.9
2970	57.7	95.7	108	93.3	44.8
2970	62.9	99.2	112	96.9	49.3
2970	68.3	103	115	100	54
2970	73.5	106	118	104	58.7
2970	78.3	109	120	107	63
2980	82.3	112	122	109	66.7
2980	85.2	113	123	110	69.3
2980	86.9	114	124	111	71
2980	87.6	114	124	111	71.7
2980	87.8	114	124	111	72.1
2990	88.6	115	124	111	73
2990	91	116	125	112	75.4
2990	95.7	118	127	114	79.8
2990	102	122	130	118	85.6
2990	108	125	133	122	91.5
2990	114	128	136	126	96.6
3000	118	130	138	128	101
3000	122	132	139	130	104
3000	124	133	141	132	107
3000	126	134	141	133	109
3000	128	135	142	134	110
3010	130	136	143	135	112
3010	131	137	144	136	113
3010	133	137	144	137	115
3010	134	138	145	137	116
3010	135	138	145	138	117
3020	135	139	145	138	117
3020	136	139	146	138	118
3020	137	139	146	139	118
3020	137	139	146	139	119
3020	137	139	146	139	119
3030	137	139	146	139	119
3030	137	139	146	139	118
3030	136	139	146	139	118
3030	136	139	146	138	118
3030	135	139	145	138	117
3040	133	138	145	137	115
3040	131	137	144	135	113
3040	128	135	143	134	110
3040	124	133	141	131	106
3040	118	131	138	128	101
3050	111	127	135	124	94.1
3050	103	123	132	119	86.9
3050	95.2	119	127	113	79.7
3050	88.5	115	124	108	73.8
3050	84.7	112	121	105	70.6
3050	84.7	112	121	105	70.8
3060	88.5	114	123	107	74.3
3060	94.6	117	126	111	80
3060	102	122	130	116	86.5
3060	108	125	133	121	92.9
3060	115	129	136	125	98.7
3070	120	131	139	128	104
3070	124	134	141	131	108
3070	127	135	143	133	111
3070	129	137	144	135	114
3070	131	138	145	136	116
3080	132	139	146	137	118
3080	132	139	146	138	120
3080	132	140	147	139	121
3080	132	140	148	140	122
3080	133	141	148	140	124
3090	135	142	149	141	125
3090	138	142	149	142	126
3090	141	143	150	142	127
3090	143	144	150	143	128
3090	144	144	150	143	129
3100	146	144	151	144	129
3100	147	145	151	144	130
3100	147	145	151	145	130
3100	148	145	151	145	131
3100	149	145	152	145	131
3100	149	146	152	145	132
3110	150	146	152	146	132
3110	150	146	152	146	133
3110	151	146	152	146	133
3110	151	146	152	146	133
3110	152	147	153	146	134
3120	152	147	153	147	134
3120	153	147	153	147	135
3120	153	147	153	147	135
3120	154	147	153	148	136
3120	154	148	154	148	136
3130	154	148	154	148	136
3130	155	148	154	148	137
3130	155	148	154	148	137
3130	155	148	154	149	137
3130	156	148	154	149	138
3140	156	149	154	149	138
3140	156	149	155	149	138
3140	157	149	155	149	139
3140	157	149	155	150	139
3140	157	149	155	150	139
3150	157	149	155	150	139
3150	158	150	155	150	140
3150	158	150	156	150	140
3150	158	150	156	150	140
3150	158	150	156	151	141
3150	158	150	156	151	141
3160	159	150	156	151	141
3160	159	150	156	151	141
3160	159	150	156	151	141
3160	159	151	156	151	142
3160	160	151	157	151	142
3170	160	151	157	152	142
3170	160	151	157	152	142
3170	161	151	157	152	142
3170	161	151	157	152	143
3170	161	151	157	152	143
3180	161	151	157	152	143
3180	162	151	157	152	143
3180	162	152	157	152	143
3180	162	152	157	152	143
3180	162	152	157	153	144
3190	162	152	158	153	144
3190	163	152	158	153	144
3190	163	152	158	153	144
3190	163	152	158	153	144
3190	163	152	158	153	144
3200	163	152	158	153	145
3200	164	152	158	153	145
3200	164	152	158	153	145
3200	164	152	158	153	145
3200	164	152	158	153	145
3210	164	152	158	154	145
3210	164	153	158	154	146
3210	164	153	158	154	146
3210	165	153	158	154	146
3210	165	153	158	154	146
3210	165	153	158	154	146
3220	165	153	159	154	146
3220	165	153	159	154	146
3220	165	153	159	154	146
3220	165	153	159	154	147
3220	165	153	159	154	147
3230	166	153	159	154	147
3230	166	153	159	154	147
3230	166	153	159	155	147
3230	166	153	159	155	147
3230	166	154	159	155	147
3240	166	154	159	155	147
3240	166	153	159	155	148
3240	166	154	159	155	148
3240	167	154	159	155	148
3240	167	154	160	155	148
3250	167	154	160	155	148
3250	167	154	160	155	148
3250	167	154	160	155	148
3250	167	154	160	155	148
3250	167	154	160	156	149
3260	168	154	160	156	149
3260	168	154	160	156	149
3260	168	154	160	156	149
3260	168	154	160	156	149
3260	168	154	160	156	149
3260	168	155	160	156	149
3270	168	155	160	156	149
3270	168	155	160	156	149
3270	168	155	160	156	149
3270	168	155	160	156	149
3270	168	155	160	156	149
3280	168	155	160	156	149
3280	168	155	161	156	149
3280	169	155	161	156	150
3280	169	155	161	156	150
3280	169	155	161	156	150
3290	169	155	161	156	150
3290	169	155	161	156	150
3290	169	155	161	156	150
3290	169	155	161	156	150
3290	169	155	161	156	150
3300	169	155	161	156	150
3300	169	155	161	156	150
3300	169	155	161	156	150
3300	169	155	161	156	150
3300	169	155	161	157	150
3310	169	155	161	157	150
3310	169	155	161	157	150
3310	169	155	161	156	150
3310	169	155	161	157	150
3310	169	155	161	157	150
3320	169	155	161	157	150
3320	169	155	161	156	150
3320	169	155	161	157	150
3320	170	155	161	157	150
3320	170	155	161	157	150
3320	170	155	161	157	150
3330	170	155	161	157	150
3330	170	155	161	157	150
3330	170	155	161	157	150
3330	170	155	161	157	150
3330	170	155	161	157	151
3340	170	155	161	157	151
3340	170	156	162	157	151
3340	170	156	162	157	151
3340	170	156	162	157	151
3340	170	156	162	157	151
3350	170	156	162	157	151
3350	171	156	162	158	151
3350	171	156	162	158	151
3350	171	156	162	158	151
3350	171	156	162	158	151
3360	171	156	162	158	151
3360	171	156	162	158	152
3360	171	156	162	158	152
3360	171	156	162	158	152
3360	171	156	162	158	152
3370	171	156	163	158	152
3370	171	157	163	158	152
3370	172	157	163	158	152
3370	172	157	163	158	152
3370	172	157	163	158	152
3370	172	157	163	158	152
3380	172	157	163	158	152
3380	172	157	163	158	152
3380	172	157	163	158	152
3380	172	157	163	158	152
3380	172	157	163	158	152
3390	172	157	163	158	152
3390	172	157	163	158	152
3390	172	157	163	159	152
3390	172	157	163	159	152
3390	172	157	163	159	152
3400	172	157	163	159	152
3400	172	157	163	159	152
3400	172	157	163	159	152
3400	172	157	163	159	152
3400	172	157	163	158	152
3410	172	157	163	158	152
3410	172	157	163	158	152
3410	172	157	163	158	152
3410	172	157	163	158	152
3410	172	157	163	158	152
3420	171	156	163	158	152
3420	171	156	163	158	151
3420	171	156	163	158	151
3420	171	156	163	158	151
3420	171	156	163	158	151
3420	171	156	163	158	151
3430	171	156	163	158	151
3430	171	156	163	158	151
3430	171	156	163	158	151
3430	171	156	163	158	151
3430	171	156	163	158	151
3440	171	156	163	158	150
3440	170	156	162	158	150
3440	170	156	162	158	150
3440	170	156	162	157	150
3440	170	156	162	157	150
3450	170	156	162	157	149
3450	169	156	162	157	149
3450	169	156	162	157	149
3450	169	155	162	157	148
3450	168	155	162	157	148
3460	168	155	162	157	148
3460	168	155	162	157	148
3460	168	155	162	157	147
3460	168	155	162	157	147
3460	168	155	162	157	148
3470	168	156	162	157	148
3470	169	156	162	157	148
3470	169	156	163	157	148
3470	169	156	163	158	149
3470	169	156	163	158	149
3480	170	156	163	158	149
3480	170	156	163	158	150
3480	171	157	163	158	150
3480	171	157	163	159	151
3480	171	157	163	159	151
3480	172	157	164	159	151
3490	172	157	164	159	152
3490	172	157	164	159	152
3490	173	157	164	159	152
3490	173	157	164	159	152
3490	173	157	164	159	152
3500	173	158	164	159	153
3500	173	158	164	159	153
3500	173	158	164	159	153
3500	173	158	164	159	153
3500	173	158	164	159	153
3510	173	157	164	159	153
3510	173	157	164	159	153
3510	173	157	164	159	153
3510	173	158	164	159	153
3510	174	158	164	159	153
3520	173	158	164	159	153
3520	173	158	164	159	153
3520	173	157	164	159	153
3520	173	157	164	159	152
3520	173	157	164	159	152
3530	173	157	164	159	152
3530	173	157	164	159	152
3530	173	157	164	159	152
3530	173	157	164	159	152
3530	173	157	164	159	152
3530	173	157	164	159	152
3540	173	157	164	159	152
3540	173	157	164	159	152
3540	173	157	164	159	152
3540	174	157	164	159	152
3540	174	157	164	159	152
3550	174	157	164	159	152
3550	174	157	164	159	152
3550	174	158	164	159	153
3550	174	158	164	159	153
3550	174	158	164	159	153
3560	174	158	165	159	153
3560	174	158	165	159	153
3560	174	158	165	159	153
3560	174	158	164	159	153
3560	174	158	164	159	152
3570	174	158	164	159	153
3570	174	158	164	159	153
3570	174	158	165	159	153
3570	174	158	165	160	153
3570	174	158	165	160	153
3580	174	158	165	160	153
3580	174	158	165	160	153
3580	174	158	165	160	153
3580	174	158	165	160	153
3580	175	158	165	160	153
3590	175	158	165	160	153
3590	174	158	165	160	153
3590	174	158	165	160	153
3590	174	158	165	160	153
3590	174	158	165	160	153
3590	174	158	165	160	153
3600	174	158	165	160	152
3600	174	158	165	160	152
3600	174	158	165	160	152
3600	174	158	165	160	152
3600	174	158	165	160	152
3610	174	158	165	160	152
3610	174	158	165	160	152
3610	174	158	165	159	153
3610	174	158	165	159	153
3610	174	158	165	159	152
3620	174	158	165	159	153
3620	175	158	165	160	153
3620	175	158	165	160	153
3620	175	158	166	160	153
3620	175	158	166	160	153
3630	175	158	166	160	153
3630	175	158	166	160	153
3630	175	158	166	160	153
3630	175	158	165	160	153
3630	175	158	165	160	153
3640	175	158	166	160	153
3640	175	158	166	160	153
3640	175	158	165	160	153
3640	175	158	165	160	153
3640	175	158	165	160	153
3640	175	158	165	159	153
3650	175	158	165	159	152
3650	174	158	165	159	152
3650	174	158	165	159	152
3650	174	158	165	159	152
3650	174	158	165	160	152
3660	174	158	165	160	153
3660	175	158	165	160	153
3660	175	158	165	160	153
3660	174	158	165	160	153
3660	174	158	165	160	152
3670	174	158	165	159	152
3670	174	158	165	159	152
3670	173	157	165	159	151
3670	173	157	164	158	151
3670	173	157	164	159	151
3680	173	157	164	159	151
3680	172	157	165	159	151
3680	172	157	165	159	150
3680	172	157	165	158	150
3680	171	157	164	158	149
3690	171	157	164	158	149
3690	170	156	164	157	148
3690	170	156	164	157	148
3690	169	156	164	157	148
3690	170	156	164	157	148
3690	170	156	164	158	148
3700	170	157	164	158	149
3700	171	157	165	158	149
3700	172	157	165	159	150
3700	172	157	165	159	150
3700	172	157	165	159	151
3710	173	158	165	159	151
3710	173	158	165	159	151
3710	173	158	165	159	151
3710	173	158	165	159	151
3710	173	158	165	159	151
3720	174	158	166	159	152
3720	174	158	166	160	152
3720	174	158	166	160	151
3720	173	158	166	159	151
3720	173	157	165	159	151
3730	173	157	166	159	151
3730	173	157	166	159	151
3730	173	158	166	159	151
3730	173	158	166	159	151
3730	173	158	166	159	151
3740	174	157	166	159	151
3740	174	158	166	159	151
3740	174	158	166	159	151
3740	173	158	166	159	151
3740	173	157	165	159	151
3750	173	157	165	159	151
3750	173	157	165	159	150
3750	172	157	165	158	150
3750	172	157	165	158	150
3750	172	157	165	158	149
3750	171	157	165	158	149
3760	171	157	165	158	149
3760	171	157	165	158	149
3760	172	157	165	159	150
3760	172	157	165	159	150
3760	173	158	165	159	151
3770	173	158	166	160	151
3770	174	158	166	160	152
3770	174	158	166	160	152
3770	175	159	166	161	153
3770	175	159	167	161	153
3780	175	159	167	161	153
3780	176	159	167	161	153
3780	176	159	167	161	153
3780	176	159	167	161	154
3780	176	159	167	161	154
3790	176	159	167	161	154
3790	176	160	167	162	154
3790	176	160	167	162	154
3790	176	160	167	162	154
3790	176	160	167	162	154
3800	176	159	167	161	154
3800	176	159	167	161	154
3800	176	159	167	161	154
3800	176	159	167	161	154
3800	176	159	167	162	154
3800	176	160	167	162	154
3810	177	160	168	162	154
3810	177	160	168	162	154
3810	177	160	168	162	154
3810	177	160	168	162	154
3810	177	160	167	162	154
3820	176	160	167	161	154
3820	176	160	167	161	154
3820	176	160	167	161	154
3820	176	160	167	161	154
3820	176	160	167	162	154
3830	176	160	168	162	154
3830	176	160	168	162	154
3830	176	160	168	162	154
3830	176	160	167	161	154
3830	177	160	167	162	154
3840	177	160	167	162	154
3840	176	160	167	162	154
3840	177	160	167	162	154
3840	177	160	168	162	154
3840	177	160	168	162	154
3850	177	160	168	162	154
3850	177	160	168	162	154
3850	177	160	168	162	154
3850	177	160	167	161	154
3850	176	159	167	161	154
3860	177	160	168	162	154
3860	177	160	168	162	154
3860	177	160	168	162	154
3860	177	160	168	162	154
3860	177	160	168	162	154
3860	177	160	168	161	154
3870	177	160	168	162	154
3870	177	160	168	162	154
3870	176	160	168	161	154
3870	176	160	168	162	154
3870	177	160	168	162	154
3880	177	160	168	162	154
3880	177	160	168	162	154
3880	177	160	168	162	154
3880	177	160	168	162	154
3880	177	160	168	162	154
3890	177	160	168	162	154
3890	177	160	168	162	154
3890	177	160	168	163	154
3890	177	160	169	163	155
3890	177	160	168	162	154
3900	177	160	168	162	154
3900	177	160	169	162	154
3900	177	160	169	162	154
3900	177	160	169	162	154
3900	177	160	169	163	155
3910	177	160	169	163	155
3910	177	160	169	163	155
3910	177	161	169	163	155
3910	177	161	169	163	155
3910	177	161	169	163	155
3910	177	161	169	163	154
3920	177	160	169	163	154
3920	177	160	169	162	154
3920	177	160	169	162	154
3920	176	160	168	162	153
3920	176	160	168	162	153
3930	176	160	168	162	153
3930	175	160	168	162	152
3930	174	159	168	161	151
3930	173	159	167	161	150
3930	172	158	167	160	149
3940	171	158	167	160	148
3940	170	157	166	159	147
3940	168	157	166	158	146
3940	167	156	165	158	145
3940	167	156	165	157	145
3950	168	156	165	158	145
3950	169	157	166	158	146
3950	170	157	166	159	148
3950	172	158	167	160	149
3950	173	159	167	160	150
3960	174	159	168	161	151
3960	174	159	168	161	152
3960	175	159	168	162	152
3960	175	160	168	162	153
3960	176	160	168	162	153
3960	176	160	169	162	153
3970	177	160	169	163	154
3970	177	160	169	163	154
3970	177	160	169	163	154
3970	177	160	169	163	154
3970	177	160	169	163	154
3980	177	161	169	163	154
3980	177	161	169	163	155
3980	178	161	169	163	155
3980	178	161	170	164	155
3980	178	161	170	164	155
3990	178	161	170	164	155
3990	178	161	170	164	155
3990	178	161	170	164	155
3990	178	161	170	164	155
3990	178	161	170	164	155
4000	178	161	170	164	155
4000	178	161	170	164	155
4000	178	161	170	164	156
4000	0	0	0	0	0
