# Supplementary material for: A study on the rheological properties and modification mechanism of graphene oxide/polyurethane/SBS-modified asphalt
Source: PLoS One. 2022 Mar 7;17(3):e0262467. doi: 10.1371/journal.pone.0262467 (PMC8901053; doi:10.1371/journal.pone.0262467)
Supplement: S5 Data — (XLS) [file pone.0262467.s005.xls]

## Sheet: Sheet1
nm	Abs	nm	Abs	nm	Abs	nm	Abs	nm	Abs
TPU/SBS	TPU/SBS	0.25%GO/TPU/SBS	0.25%GO/TPU/SBS	0.50%GO/TPU/SBS	0.50%GO/TPU/SBS	0.75%GO/TPU/SBS	0.75%GO/TPU/SBS	1.00%GO/TPU/SBS	1.00%GO/TPU/SBS
900	0.658	900	0.591	900	0.455	900	0.334	900	0.286
899	0.664	899	0.593	899	0.431	899	0.342	899	0.296
898	0.656	898	0.61	898	0.445	898	0.327	898	0.311
897	0.641	897	0.58	897	0.463	897	0.346	897	0.31
896	0.635	896	0.597	896	0.456	896	0.334	896	0.306
895	0.688	895	0.617	895	0.447	895	0.324	895	0.306
894	0.68	894	0.592	894	0.453	894	0.352	894	0.31
893	0.68	893	0.624	893	0.464	893	0.349	893	0.313
892	0.703	892	0.632	892	0.464	892	0.335	892	0.299
891	0.673	891	0.601	891	0.456	891	0.344	891	0.3
890	0.675	890	0.62	890	0.457	890	0.338	890	0.31
889	0.694	889	0.603	889	0.458	889	0.338	889	0.295
888	0.692	888	0.631	888	0.479	888	0.343	888	0.303
887	0.704	887	0.617	887	0.469	887	0.339	887	0.306
886	0.708	886	0.633	886	0.464	886	0.337	886	0.312
885	0.714	885	0.618	885	0.47	885	0.351	885	0.301
884	0.714	884	0.634	884	0.476	884	0.351	884	0.312
883	0.709	883	0.624	883	0.473	883	0.352	883	0.304
882	0.713	882	0.628	882	0.465	882	0.349	882	0.304
881	0.71	881	0.631	881	0.467	881	0.351	881	0.303
880	0.741	880	0.631	880	0.485	880	0.352	880	0.314
879	0.729	879	0.644	879	0.484	879	0.354	879	0.314
878	0.744	878	0.643	878	0.48	878	0.358	878	0.312
877	0.743	877	0.654	877	0.483	877	0.347	877	0.309
876	0.742	876	0.635	876	0.487	876	0.345	876	0.317
875	0.748	875	0.653	875	0.491	875	0.356	875	0.307
874	0.758	874	0.658	874	0.487	874	0.358	874	0.315
873	0.762	873	0.656	873	0.495	873	0.36	873	0.308
872	0.757	872	0.66	872	0.496	872	0.365	872	0.311
871	0.768	871	0.662	871	0.491	871	0.356	871	0.314
870	0.767	870	0.662	870	0.494	870	0.36	870	0.311
869	0.777	869	0.668	869	0.5	869	0.364	869	0.318
868	0.781	868	0.676	868	0.496	868	0.36	868	0.316
867	0.793	867	0.675	867	0.5	867	0.364	867	0.316
866	0.798	866	0.675	866	0.508	866	0.362	866	0.322
865	0.798	865	0.686	865	0.507	865	0.368	865	0.321
864	0.793	864	0.675	864	0.51	864	0.368	864	0.321
863	0.8	863	0.678	863	0.507	863	0.369	863	0.322
862	0.8	862	0.681	862	0.508	862	0.369	862	0.317
861	0.806	861	0.681	861	0.509	861	0.369	861	0.314
860	0.814	860	0.688	860	0.51	860	0.368	860	0.319
859	0.812	859	0.691	859	0.51	859	0.369	859	0.32
858	0.813	858	0.696	858	0.515	858	0.373	858	0.32
857	0.817	857	0.696	857	0.514	857	0.375	857	0.323
856	0.823	856	0.699	856	0.518	856	0.376	856	0.323
855	0.827	855	0.699	855	0.521	855	0.377	855	0.325
854	0.827	854	0.702	854	0.519	854	0.376	854	0.324
853	0.831	853	0.706	853	0.522	853	0.376	853	0.326
852	0.829	852	0.704	852	0.52	852	0.377	852	0.324
851	0.832	851	0.704	851	0.524	851	0.377	851	0.325
850	0.835	850	0.71	850	0.523	850	0.377	850	0.327
849	0.836	849	0.71	849	0.524	849	0.379	849	0.326
848	0.837	848	0.712	848	0.526	848	0.379	848	0.325
847	0.841	847	0.714	847	0.528	847	0.38	847	0.327
846	0.843	846	0.715	846	0.527	846	0.381	846	0.327
845	0.843	845	0.718	845	0.528	845	0.381	845	0.328
844	0.847	844	0.718	844	0.53	844	0.383	844	0.329
843	0.848	843	0.719	843	0.529	843	0.382	843	0.329
842	0.851	842	0.721	842	0.53	842	0.382	842	0.331
841	0.851	841	0.722	841	0.532	841	0.382	841	0.331
840	0.854	840	0.723	840	0.533	840	0.383	840	0.331
839	0.855	839	0.726	839	0.531	839	0.384	839	0.331
838	0.856	838	0.727	838	0.534	838	0.385	838	0.332
837	0.858	837	0.729	837	0.536	837	0.386	837	0.334
836	0.858	836	0.73	836	0.537	836	0.387	836	0.334
835	0.86	835	0.73	835	0.537	835	0.387	835	0.334
834	0.861	834	0.733	834	0.539	834	0.389	834	0.336
833	0.863	833	0.731	833	0.537	833	0.388	833	0.335
832	0.864	832	0.735	832	0.539	832	0.389	832	0.336
831	0.866	831	0.735	831	0.539	831	0.388	831	0.337
830	0.868	830	0.736	830	0.541	830	0.39	830	0.338
829	0.87	829	0.737	829	0.541	829	0.391	829	0.339
828	0.87	828	0.74	828	0.542	828	0.392	828	0.339
827	0.872	827	0.74	827	0.542	827	0.392	827	0.339
826	0.872	826	0.741	826	0.543	826	0.393	826	0.34
825	0.875	825	0.742	825	0.546	825	0.393	825	0.341
824	0.876	824	0.744	824	0.547	824	0.395	824	0.341
823	0.878	823	0.744	823	0.549	823	0.394	823	0.342
822	0.879	822	0.745	822	0.548	822	0.395	822	0.342
821	0.881	821	0.747	821	0.55	821	0.397	821	0.344
820	0.882	820	0.749	820	0.55	820	0.397	820	0.344
819	0.884	819	0.749	819	0.552	819	0.397	819	0.345
818	0.884	818	0.75	818	0.552	818	0.398	818	0.346
817	0.886	817	0.751	817	0.553	817	0.398	817	0.346
816	0.888	816	0.752	816	0.553	816	0.399	816	0.346
815	0.888	815	0.754	815	0.553	815	0.398	815	0.348
814	0.891	814	0.754	814	0.554	814	0.401	814	0.348
813	0.892	813	0.756	813	0.554	813	0.401	813	0.35
812	0.894	812	0.755	812	0.555	812	0.402	812	0.349
811	0.895	811	0.758	811	0.555	811	0.402	811	0.35
810	0.896	810	0.759	810	0.556	810	0.403	810	0.351
809	0.897	809	0.759	809	0.556	809	0.404	809	0.352
808	0.899	808	0.76	808	0.557	808	0.405	808	0.352
807	0.9	807	0.761	807	0.557	807	0.404	807	0.353
806	0.901	806	0.762	806	0.558	806	0.406	806	0.353
805	0.902	805	0.763	805	0.558	805	0.405	805	0.354
804	0.903	804	0.764	804	0.559	804	0.407	804	0.355
803	0.905	803	0.764	803	0.56	803	0.407	803	0.356
802	0.906	802	0.767	802	0.561	802	0.409	802	0.357
801	0.908	801	0.767	801	0.561	801	0.409	801	0.357
800	0.909	800	0.768	800	0.561	800	0.409	800	0.357
799	0.911	799	0.769	799	0.562	799	0.411	799	0.359
798	0.91	798	0.77	798	0.561	798	0.411	798	0.358
797	0.913	797	0.771	797	0.563	797	0.411	797	0.36
796	0.914	796	0.772	796	0.563	796	0.412	796	0.36
795	0.916	795	0.773	795	0.564	795	0.412	795	0.36
794	0.917	794	0.775	794	0.564	794	0.414	794	0.362
793	0.919	793	0.775	793	0.565	793	0.414	793	0.362
792	0.92	792	0.777	792	0.566	792	0.415	792	0.364
791	0.921	791	0.778	791	0.566	791	0.416	791	0.363
790	0.923	790	0.78	790	0.567	790	0.417	790	0.364
789	0.924	789	0.78	789	0.566	789	0.417	789	0.365
788	0.926	788	0.781	788	0.568	788	0.418	788	0.366
787	0.928	787	0.782	787	0.567	787	0.418	787	0.366
786	0.928	786	0.783	786	0.569	786	0.42	786	0.368
785	0.93	785	0.784	785	0.568	785	0.419	785	0.366
784	0.931	784	0.785	784	0.57	784	0.422	784	0.368
783	0.933	783	0.787	783	0.57	783	0.421	783	0.369
782	0.934	782	0.788	782	0.571	782	0.422	782	0.371
781	0.935	781	0.79	781	0.571	781	0.422	781	0.371
780	0.936	780	0.791	780	0.571	780	0.424	780	0.372
779	0.938	779	0.792	779	0.572	779	0.424	779	0.372
778	0.939	778	0.792	778	0.572	778	0.425	778	0.373
777	0.94	777	0.794	777	0.573	777	0.425	777	0.374
776	0.941	776	0.794	776	0.572	776	0.426	776	0.374
775	0.944	775	0.796	775	0.574	775	0.427	775	0.376
774	0.946	774	0.797	774	0.574	774	0.428	774	0.376
773	0.947	773	0.799	773	0.576	773	0.428	773	0.377
772	0.949	772	0.799	772	0.575	772	0.43	772	0.377
771	0.95	771	0.801	771	0.576	771	0.43	771	0.378
770	0.951	770	0.802	770	0.577	770	0.431	770	0.379
769	0.953	769	0.804	769	0.577	769	0.432	769	0.379
768	0.955	768	0.804	768	0.578	768	0.433	768	0.381
767	0.955	767	0.805	767	0.578	767	0.433	767	0.382
766	0.958	766	0.807	766	0.579	766	0.435	766	0.382
765	0.959	765	0.808	765	0.579	765	0.435	765	0.384
764	0.961	764	0.81	764	0.58	764	0.436	764	0.383
763	0.962	763	0.81	763	0.58	763	0.436	763	0.386
762	0.965	762	0.813	762	0.581	762	0.438	762	0.385
761	0.964	761	0.813	761	0.581	761	0.439	761	0.387
760	0.965	760	0.814	760	0.58	760	0.439	760	0.387
759	0.967	759	0.815	759	0.581	759	0.44	759	0.388
758	0.967	758	0.817	758	0.581	758	0.441	758	0.389
757	0.97	757	0.818	757	0.582	757	0.442	757	0.39
756	0.971	756	0.819	756	0.583	756	0.443	756	0.391
755	0.973	755	0.82	755	0.583	755	0.444	755	0.392
754	0.974	754	0.821	754	0.584	754	0.445	754	0.392
753	0.976	753	0.823	753	0.584	753	0.445	753	0.394
752	0.979	752	0.824	752	0.585	752	0.447	752	0.395
751	0.98	751	0.826	751	0.585	751	0.447	751	0.396
750	0.981	750	0.827	750	0.587	750	0.448	750	0.397
749	0.983	749	0.829	749	0.587	749	0.449	749	0.397
748	0.985	748	0.831	748	0.587	748	0.45	748	0.398
747	0.986	747	0.831	747	0.588	747	0.451	747	0.399
746	0.987	746	0.833	746	0.589	746	0.452	746	0.4
745	0.99	745	0.835	745	0.59	745	0.453	745	0.402
744	0.991	744	0.835	744	0.591	744	0.454	744	0.402
743	0.994	743	0.838	743	0.591	743	0.454	743	0.403
742	0.994	742	0.839	742	0.592	742	0.455	742	0.404
741	0.997	741	0.84	741	0.592	741	0.456	741	0.405
740	0.998	740	0.841	740	0.592	740	0.456	740	0.406
739	1	739	0.843	739	0.594	739	0.458	739	0.407
738	1.002	738	0.845	738	0.595	738	0.459	738	0.407
737	1.003	737	0.847	737	0.595	737	0.46	737	0.409
736	1.005	736	0.848	736	0.595	736	0.461	736	0.409
735	1.007	735	0.848	735	0.596	735	0.461	735	0.41
734	1.01	734	0.851	734	0.597	734	0.463	734	0.412
733	1.011	733	0.852	733	0.599	733	0.464	733	0.413
732	1.013	732	0.854	732	0.598	732	0.465	732	0.414
731	1.015	731	0.855	731	0.599	731	0.466	731	0.415
730	1.016	730	0.857	730	0.599	730	0.467	730	0.416
729	1.018	729	0.859	729	0.6	729	0.468	729	0.417
728	1.021	728	0.859	728	0.601	728	0.469	728	0.417
727	1.022	727	0.861	727	0.602	727	0.469	727	0.419
726	1.024	726	0.863	726	0.602	726	0.47	726	0.42
725	1.025	725	0.864	725	0.603	725	0.471	725	0.421
724	1.028	724	0.867	724	0.604	724	0.473	724	0.422
723	1.029	723	0.867	723	0.604	723	0.473	723	0.422
722	1.032	722	0.869	722	0.606	722	0.474	722	0.424
721	1.033	721	0.871	721	0.606	721	0.475	721	0.425
720	1.035	720	0.872	720	0.607	720	0.476	720	0.426
719	1.037	719	0.874	719	0.607	719	0.477	719	0.427
718	1.039	718	0.876	718	0.609	718	0.478	718	0.428
717	1.041	717	0.878	717	0.609	717	0.48	717	0.429
716	1.042	716	0.879	716	0.61	716	0.48	716	0.43
715	1.044	715	0.881	715	0.611	715	0.482	715	0.431
714	1.046	714	0.882	714	0.611	714	0.482	714	0.432
713	1.049	713	0.884	713	0.612	713	0.483	713	0.433
712	1.05	712	0.886	712	0.613	712	0.485	712	0.435
711	1.052	711	0.888	711	0.614	711	0.486	711	0.436
710	1.055	710	0.889	710	0.614	710	0.487	710	0.437
709	1.056	709	0.891	709	0.616	709	0.488	709	0.438
708	1.058	708	0.893	708	0.616	708	0.489	708	0.439
707	1.06	707	0.895	707	0.617	707	0.49	707	0.44
706	1.062	706	0.896	706	0.617	706	0.491	706	0.441
705	1.064	705	0.898	705	0.619	705	0.492	705	0.442
704	1.066	704	0.899	704	0.619	704	0.493	704	0.443
703	1.067	703	0.902	703	0.62	703	0.494	703	0.445
702	1.069	702	0.903	702	0.621	702	0.495	702	0.446
701	1.072	701	0.904	701	0.621	701	0.497	701	0.447
700	1.074	700	0.906	700	0.622	700	0.497	700	0.448
699	1.075	699	0.908	699	0.623	699	0.498	699	0.449
698	1.078	698	0.91	698	0.625	698	0.5	698	0.451
697	1.08	697	0.912	697	0.625	697	0.501	697	0.451
696	1.082	696	0.914	696	0.626	696	0.502	696	0.453
695	1.083	695	0.915	695	0.626	695	0.503	695	0.454
694	1.085	694	0.917	694	0.627	694	0.504	694	0.455
693	1.087	693	0.918	693	0.628	693	0.505	693	0.456
692	1.089	692	0.92	692	0.628	692	0.506	692	0.457
691	1.091	691	0.922	691	0.63	691	0.507	691	0.458
690	1.094	690	0.924	690	0.63	690	0.508	690	0.46
689	1.096	689	0.926	689	0.631	689	0.509	689	0.46
688	1.097	688	0.928	688	0.632	688	0.51	688	0.462
687	1.1	687	0.93	687	0.633	687	0.512	687	0.463
686	1.101	686	0.931	686	0.633	686	0.513	686	0.463
685	1.104	685	0.933	685	0.634	685	0.514	685	0.466
684	1.106	684	0.934	684	0.634	684	0.515	684	0.466
683	1.107	683	0.937	683	0.635	683	0.516	683	0.468
682	1.109	682	0.938	682	0.636	682	0.517	682	0.468
681	1.112	681	0.941	681	0.637	681	0.519	681	0.47
680	1.113	680	0.942	680	0.637	680	0.519	680	0.471
679	1.116	679	0.944	679	0.638	679	0.521	679	0.473
678	1.118	678	0.947	678	0.639	678	0.522	678	0.474
677	1.121	677	0.948	677	0.64	677	0.523	677	0.475
676	1.123	676	0.95	676	0.641	676	0.525	676	0.476
675	1.125	675	0.952	675	0.641	675	0.525	675	0.477
674	1.127	674	0.954	674	0.642	674	0.527	674	0.48
673	1.128	673	0.955	673	0.642	673	0.527	673	0.48
672	1.131	672	0.958	672	0.644	672	0.529	672	0.482
671	1.133	671	0.959	671	0.645	671	0.53	671	0.482
670	1.136	670	0.962	670	0.646	670	0.532	670	0.485
669	1.139	669	0.964	669	0.647	669	0.534	669	0.486
668	1.141	668	0.966	668	0.649	668	0.535	668	0.488
667	1.143	667	0.969	667	0.649	667	0.536	667	0.49
666	1.146	666	0.971	666	0.651	666	0.538	666	0.491
665	1.149	665	0.975	665	0.653	665	0.54	665	0.492
664	1.152	664	0.978	664	0.655	664	0.542	664	0.494
663	1.156	663	0.981	663	0.658	663	0.544	663	0.495
662	1.158	662	0.986	662	0.66	662	0.545	662	0.497
661	1.161	661	0.989	661	0.663	661	0.547	661	0.498
660	1.164	660	0.992	660	0.666	660	0.548	660	0.5
659	1.167	659	0.997	659	0.669	659	0.549	659	0.501
658	1.17	658	1	658	0.671	658	0.55	658	0.502
657	1.173	657	1.004	657	0.675	657	0.551	657	0.504
656	1.175	656	1.008	656	0.677	656	0.552	656	0.505
655	1.178	655	1.012	655	0.68	655	0.554	655	0.506
654	1.179	654	1.014	654	0.68	654	0.554	654	0.508
653	1.181	653	1.015	653	0.68	653	0.555	653	0.509
652	1.183	652	1.018	652	0.682	652	0.556	652	0.511
651	1.186	651	1.02	651	0.682	651	0.559	651	0.512
650	1.189	650	1.022	650	0.684	650	0.56	650	0.514
649	1.192	649	1.025	649	0.685	649	0.561	649	0.516
648	1.194	648	1.027	648	0.687	648	0.564	648	0.518
647	1.197	647	1.029	647	0.687	647	0.564	647	0.518
646	1.199	646	1.033	646	0.69	646	0.566	646	0.52
645	1.201	645	1.035	645	0.69	645	0.568	645	0.521
644	1.204	644	1.038	644	0.692	644	0.569	644	0.524
643	1.206	643	1.04	643	0.693	643	0.571	643	0.525
642	1.21	642	1.043	642	0.695	642	0.572	642	0.527
641	1.212	641	1.046	641	0.697	641	0.574	641	0.528
640	1.215	640	1.049	640	0.698	640	0.575	640	0.53
639	1.218	639	1.051	639	0.7	639	0.577	639	0.532
638	1.219	638	1.054	638	0.701	638	0.578	638	0.533
637	1.222	637	1.056	637	0.703	637	0.58	637	0.534
636	1.224	636	1.059	636	0.703	636	0.581	636	0.536
635	1.228	635	1.062	635	0.706	635	0.583	635	0.537
634	1.23	634	1.065	634	0.707	634	0.584	634	0.54
633	1.233	633	1.068	633	0.709	633	0.586	633	0.541
632	1.235	632	1.07	632	0.711	632	0.588	632	0.543
631	1.239	631	1.074	631	0.712	631	0.589	631	0.544
630	1.241	630	1.076	630	0.714	630	0.59	630	0.546
629	1.243	629	1.079	629	0.716	629	0.593	629	0.548
628	1.248	628	1.083	628	0.717	628	0.594	628	0.549
627	1.25	627	1.085	627	0.719	627	0.596	627	0.551
626	1.251	626	1.087	626	0.72	626	0.597	626	0.553
625	1.255	625	1.091	625	0.722	625	0.599	625	0.554
624	1.258	624	1.094	624	0.724	624	0.601	624	0.556
623	1.26	623	1.097	623	0.725	623	0.601	623	0.558
622	1.263	622	1.1	622	0.727	622	0.603	622	0.559
621	1.266	621	1.103	621	0.729	621	0.605	621	0.561
620	1.269	620	1.105	620	0.731	620	0.607	620	0.563
619	1.271	619	1.109	619	0.732	619	0.609	619	0.565
618	1.274	618	1.112	618	0.734	618	0.611	618	0.567
617	1.276	617	1.115	617	0.736	617	0.612	617	0.568
616	1.279	616	1.118	616	0.738	616	0.614	616	0.571
615	1.282	615	1.121	615	0.739	615	0.615	615	0.572
614	1.286	614	1.125	614	0.741	614	0.618	614	0.575
613	1.287	613	1.126	613	0.743	613	0.618	613	0.575
612	1.292	612	1.131	612	0.745	612	0.621	612	0.578
611	1.294	611	1.134	611	0.747	611	0.622	611	0.579
610	1.297	610	1.138	610	0.749	610	0.624	610	0.581
609	1.3	609	1.141	609	0.751	609	0.626	609	0.584
608	1.303	608	1.144	608	0.753	608	0.628	608	0.585
607	1.306	607	1.147	607	0.756	607	0.63	607	0.587
606	1.308	606	1.15	606	0.757	606	0.631	606	0.589
605	1.311	605	1.154	605	0.759	605	0.634	605	0.591
604	1.314	604	1.157	604	0.762	604	0.635	604	0.593
603	1.317	603	1.16	603	0.764	603	0.638	603	0.595
602	1.32	602	1.164	602	0.766	602	0.639	602	0.597
601	1.323	601	1.167	601	0.768	601	0.641	601	0.599
600	1.327	600	1.17	600	0.77	600	0.643	600	0.601
599	1.329	599	1.175	599	0.772	599	0.645	599	0.603
598	1.333	598	1.178	598	0.775	598	0.647	598	0.605
597	1.336	597	1.181	597	0.776	597	0.649	597	0.607
596	1.339	596	1.184	596	0.779	596	0.651	596	0.61
595	1.342	595	1.188	595	0.781	595	0.653	595	0.611
594	1.344	594	1.192	594	0.783	594	0.654	594	0.613
593	1.348	593	1.196	593	0.786	593	0.657	593	0.615
592	1.352	592	1.2	592	0.788	592	0.659	592	0.618
591	1.354	591	1.202	591	0.79	591	0.661	591	0.619
590	1.358	590	1.207	590	0.793	590	0.663	590	0.622
589	1.36	589	1.209	589	0.796	589	0.665	589	0.624
588	1.364	588	1.214	588	0.798	588	0.667	588	0.626
587	1.367	587	1.218	587	0.801	587	0.669	587	0.628
586	1.37	586	1.221	586	0.803	586	0.671	586	0.631
585	1.373	585	1.225	585	0.805	585	0.674	585	0.633
584	1.376	584	1.228	584	0.808	584	0.676	584	0.635
583	1.38	583	1.232	583	0.81	583	0.678	583	0.637
582	1.383	582	1.237	582	0.814	582	0.68	582	0.64
581	1.385	581	1.241	581	0.815	581	0.682	581	0.642
580	1.389	580	1.244	580	0.818	580	0.684	580	0.644
579	1.393	579	1.248	579	0.821	579	0.687	579	0.646
578	1.395	578	1.252	578	0.823	578	0.689	578	0.648
577	1.399	577	1.256	577	0.826	577	0.691	577	0.651
576	1.402	576	1.259	576	0.828	576	0.693	576	0.653
575	1.404	575	1.264	575	0.831	575	0.695	575	0.655
574	1.408	574	1.266	574	0.833	574	0.697	574	0.657
573	1.41	573	1.272	573	0.837	573	0.7	573	0.66
572	1.414	572	1.274	572	0.839	572	0.702	572	0.662
571	1.417	571	1.279	571	0.843	571	0.704	571	0.665
570	1.42	570	1.282	570	0.845	570	0.706	570	0.667
569	1.424	569	1.287	569	0.848	569	0.709	569	0.669
568	1.427	568	1.291	568	0.851	568	0.711	568	0.672
567	1.43	567	1.295	567	0.854	567	0.713	567	0.673
566	1.434	566	1.298	566	0.856	566	0.716	566	0.677
565	1.437	565	1.303	565	0.86	565	0.718	565	0.679
564	1.441	564	1.308	564	0.863	564	0.721	564	0.682
563	1.444	563	1.312	563	0.866	563	0.723	563	0.684
562	1.449	562	1.316	562	0.87	562	0.726	562	0.687
561	1.452	561	1.32	561	0.872	561	0.728	561	0.69
560	1.455	560	1.324	560	0.876	560	0.731	560	0.692
559	1.459	559	1.33	559	0.879	559	0.733	559	0.694
558	1.462	558	1.334	558	0.882	558	0.736	558	0.697
557	1.466	557	1.337	557	0.885	557	0.739	557	0.699
556	1.469	556	1.342	556	0.889	556	0.741	556	0.702
555	1.472	555	1.345	555	0.891	555	0.744	555	0.704
554	1.475	554	1.351	554	0.895	554	0.746	554	0.707
553	1.479	553	1.354	553	0.898	553	0.748	553	0.71
552	1.481	552	1.358	552	0.901	552	0.75	552	0.712
551	1.484	551	1.362	551	0.904	551	0.753	551	0.714
550	1.488	550	1.366	550	0.907	550	0.755	550	0.717
549	1.491	549	1.37	549	0.91	549	0.758	549	0.719
548	1.493	548	1.373	548	0.913	548	0.761	548	0.722
547	1.497	547	1.378	547	0.917	547	0.763	547	0.723
546	1.499	546	1.382	546	0.919	546	0.765	546	0.726
545	1.504	545	1.385	545	0.923	545	0.768	545	0.729
544	1.506	544	1.39	544	0.926	544	0.769	544	0.731
543	1.509	543	1.394	543	0.93	543	0.773	543	0.734
542	1.512	542	1.398	542	0.933	542	0.774	542	0.736
541	1.516	541	1.402	541	0.936	541	0.777	541	0.739
540	1.521	540	1.407	540	0.941	540	0.78	540	0.742
539	1.524	539	1.412	539	0.944	539	0.783	539	0.744
538	1.526	538	1.415	538	0.947	538	0.785	538	0.747
537	1.529	537	1.419	537	0.951	537	0.788	537	0.75
536	1.534	536	1.423	536	0.955	536	0.791	536	0.752
535	1.534	535	1.428	535	0.958	535	0.793	535	0.755
534	1.542	534	1.433	534	0.963	534	0.796	534	0.758
533	1.543	533	1.436	533	0.966	533	0.799	533	0.761
532	1.548	532	1.44	532	0.971	532	0.803	532	0.763
531	1.573	531	1.437	531	0.888	531	0.726	531	0.792
530	1.577	530	1.439	530	0.89	530	0.728	530	0.794
529	1.579	529	1.444	529	0.894	529	0.73	529	0.798
528	1.586	528	1.448	528	0.896	528	0.731	528	0.801
527	1.588	527	1.452	527	0.899	527	0.734	527	0.804
526	1.592	526	1.458	526	0.902	526	0.736	526	0.807
525	1.595	525	1.461	525	0.905	525	0.738	525	0.81
524	1.598	524	1.467	524	0.906	524	0.741	524	0.813
523	1.601	523	1.472	523	0.91	523	0.743	523	0.816
522	1.605	522	1.476	522	0.913	522	0.746	522	0.819
521	1.609	521	1.481	521	0.916	521	0.748	521	0.823
520	1.612	520	1.485	520	0.918	520	0.75	520	0.826
519	1.619	519	1.489	519	0.922	519	0.753	519	0.829
518	1.62	518	1.493	518	0.925	518	0.755	518	0.832
517	1.625	517	1.5	517	0.927	517	0.757	517	0.835
516	1.626	516	1.505	516	0.93	516	0.76	516	0.838
515	1.631	515	1.508	515	0.933	515	0.761	515	0.841
514	1.632	514	1.511	514	0.936	514	0.765	514	0.846
513	1.637	513	1.519	513	0.938	513	0.766	513	0.847
512	1.642	512	1.52	512	0.942	512	0.769	512	0.852
511	1.644	511	1.527	511	0.944	511	0.773	511	0.854
510	1.648	510	1.53	510	0.947	510	0.774	510	0.857
509	1.65	509	1.536	509	0.951	509	0.777	509	0.862
508	1.656	508	1.54	508	0.954	508	0.78	508	0.863
507	1.657	507	1.544	507	0.957	507	0.781	507	0.867
506	1.661	506	1.548	506	0.96	506	0.784	506	0.871
505	1.668	505	1.554	505	0.962	505	0.786	505	0.874
504	1.669	504	1.557	504	0.966	504	0.789	504	0.877
503	1.674	503	1.563	503	0.969	503	0.791	503	0.88
502	1.677	502	1.568	502	0.972	502	0.794	502	0.884
501	1.68	501	1.572	501	0.975	501	0.796	501	0.887
500	1.681	500	1.578	500	0.977	500	0.799	500	0.89
499	1.688	499	1.581	499	0.982	499	0.802	499	0.894
498	1.69	498	1.585	498	0.984	498	0.805	498	0.896
497	1.695	497	1.588	497	0.987	497	0.807	497	0.9
496	1.696	496	1.593	496	0.99	496	0.809	496	0.902
495	1.701	495	1.598	495	0.993	495	0.812	495	0.906
494	1.702	494	1.603	494	0.996	494	0.814	494	0.909
493	1.708	493	1.606	493	0.999	493	0.818	493	0.914
492	1.709	492	1.61	492	1.001	492	0.819	492	0.916
491	1.714	491	1.615	491	1.006	491	0.824	491	0.921
490	1.719	490	1.621	490	1.008	490	0.825	490	0.923
489	1.722	489	1.625	489	1.011	489	0.828	489	0.927
488	1.723	488	1.629	488	1.016	488	0.831	488	0.931
487	1.727	487	1.632	487	1.018	487	0.833	487	0.933
486	1.731	486	1.637	486	1.022	486	0.837	486	0.937
485	1.735	485	1.642	485	1.024	485	0.838	485	0.941
484	1.737	484	1.646	484	1.027	484	0.842	484	0.943
483	1.742	483	1.649	483	1.031	483	0.845	483	0.947
482	1.747	482	1.656	482	1.034	482	0.847	482	0.951
481	1.75	481	1.66	481	1.036	481	0.851	481	0.955
480	1.75	480	1.666	480	1.041	480	0.855	480	0.958
479	1.755	479	1.668	479	1.043	479	0.857	479	0.961
478	1.758	478	1.674	478	1.046	478	0.86	478	0.965
477	1.763	477	1.68	477	1.05	477	0.863	477	0.969
476	1.765	476	1.681	476	1.053	476	0.865	476	0.971
475	1.771	475	1.685	475	1.056	475	0.869	475	0.975
474	1.773	474	1.692	474	1.059	474	0.871	474	0.977
473	1.779	473	1.696	473	1.063	473	0.874	473	0.981
472	1.783	472	1.7	472	1.067	472	0.877	472	0.985
471	1.786	471	1.708	471	1.07	471	0.881	471	0.989
470	1.789	470	1.712	470	1.073	470	0.882	470	0.992
469	1.792	469	1.718	469	1.078	469	0.886	469	0.994
468	1.794	468	1.721	468	1.082	468	0.889	468	0.999
467	1.801	467	1.725	467	1.086	467	0.893	467	1.003
466	1.802	466	1.73	466	1.088	466	0.895	466	1.004
465	1.804	465	1.734	465	1.092	465	0.897	465	1.009
464	1.809	464	1.735	464	1.095	464	0.901	464	1.012
463	1.813	463	1.741	463	1.099	463	0.903	463	1.014
462	1.816	462	1.746	462	1.103	462	0.909	462	1.019
461	1.819	461	1.755	461	1.106	461	0.911	461	1.021
460	1.82	460	1.755	460	1.111	460	0.913	460	1.024
459	1.824	459	1.757	459	1.113	459	0.916	459	1.03
458	1.83	458	1.767	458	1.118	458	0.919	458	1.032
457	1.832	457	1.768	457	1.122	457	0.921	457	1.035
456	1.839	456	1.775	456	1.124	456	0.925	456	1.039
455	1.842	455	1.776	455	1.127	455	0.928	455	1.043
454	1.842	454	1.78	454	1.132	454	0.932	454	1.046
453	1.844	453	1.786	453	1.134	453	0.935	453	1.048
452	1.849	452	1.788	452	1.139	452	0.938	452	1.052
451	1.851	451	1.798	451	1.14	451	0.941	451	1.055
450	1.853	450	1.801	450	1.144	450	0.943	450	1.057
449	1.854	449	1.803	449	1.147	449	0.947	449	1.062
448	1.857	448	1.809	448	1.15	448	0.95	448	1.065
447	1.863	447	1.808	447	1.152	447	0.953	447	1.068
446	1.863	446	1.81	446	1.154	446	0.955	446	1.071
445	1.866	445	1.815	445	1.16	445	0.961	445	1.075
444	1.869	444	1.82	444	1.162	444	0.962	444	1.079
443	1.874	443	1.827	443	1.166	443	0.966	443	1.081
442	1.878	442	1.829	442	1.168	442	0.97	442	1.085
441	1.88	441	1.83	441	1.172	441	0.973	441	1.088
440	1.879	440	1.832	440	1.175	440	0.976	440	1.093
439	1.885	439	1.832	439	1.178	439	0.979	439	1.094
438	1.889	438	1.835	438	1.183	438	0.983	438	1.096
437	1.888	437	1.85	437	1.184	437	0.985	437	1.101
436	1.893	436	1.85	436	1.187	436	0.989	436	1.103
435	1.889	435	1.85	435	1.189	435	0.993	435	1.107
434	1.897	434	1.855	434	1.193	434	0.997	434	1.11
433	1.901	433	1.857	433	1.196	433	1.001	433	1.114
432	1.903	432	1.857	432	1.198	432	1.003	432	1.116
431	1.904	431	1.865	431	1.201	431	1.006	431	1.12
430	1.905	430	1.869	430	1.205	430	1.011	430	1.123
429	1.909	429	1.869	429	1.207	429	1.014	429	1.125
428	1.913	428	1.874	428	1.21	428	1.018	428	1.13
427	1.911	427	1.879	427	1.213	427	1.021	427	1.134
426	1.922	426	1.879	426	1.218	426	1.024	426	1.137
425	1.92	425	1.885	425	1.219	425	1.028	425	1.14
424	1.923	424	1.884	424	1.223	424	1.031	424	1.142
423	1.924	423	1.886	423	1.223	423	1.035	423	1.147
422	1.877	422	1.904	422	1.66	422	1.2	422	1.085
421	1.884	421	1.904	421	1.669	421	1.204	421	1.087
420	1.885	420	1.905	420	1.674	420	1.208	420	1.09
419	1.886	419	1.906	419	1.687	419	1.213	419	1.093
418	1.89	418	1.914	418	1.696	418	1.218	418	1.096
417	1.889	417	1.914	417	1.703	417	1.223	417	1.1
416	1.895	416	1.92	416	1.713	416	1.228	416	1.103
415	1.895	415	1.925	415	1.722	415	1.233	415	1.107
414	1.902	414	1.926	414	1.73	414	1.238	414	1.109
413	1.904	413	1.927	413	1.739	413	1.243	413	1.112
412	1.905	412	1.932	412	1.748	412	1.249	412	1.117
411	1.905	411	1.937	411	1.756	411	1.255	411	1.119
410	1.913	410	1.942	410	1.769	410	1.259	410	1.123
409	1.913	409	1.944	409	1.777	409	1.265	409	1.125
408	1.917	408	1.95	408	1.787	408	1.271	408	1.13
407	1.919	407	1.951	407	1.8	407	1.276	407	1.131
406	1.92	406	1.951	406	1.808	406	1.28	406	1.136
405	1.927	405	1.953	405	1.817	405	1.285	405	1.137
404	1.928	404	1.963	404	1.829	404	1.292	404	1.141
403	1.929	403	1.965	403	1.836	403	1.296	403	1.143
402	1.932	402	1.968	402	1.845	402	1.302	402	1.146
401	1.933	401	1.974	401	1.856	401	1.307	401	1.148
400	1.935	400	1.978	400	1.864	400	1.312	400	1.151
399	1.943	399	1.981	399	1.875	399	1.316	399	1.154
398	1.946	398	1.984	398	1.881	398	1.323	398	1.157
397	1.946	397	1.984	397	1.889	397	1.327	397	1.16
396	1.947	396	1.986	396	1.897	396	1.331	396	1.162
395	1.949	395	1.99	395	1.902	395	1.337	395	1.165
394	1.949	394	1.992	394	1.909	394	1.341	394	1.166
393	1.953	393	1.998	393	1.918	393	1.346	393	1.172
392	1.96	392	2	392	1.923	392	1.35	392	1.173
391	1.962	391	2.001	391	1.931	391	1.356	391	1.176
390	1.962	390	2.008	390	1.942	390	1.361	390	1.178
389	1.964	389	2.01	389	1.943	389	1.367	389	1.182
388	1.964	388	2.014	388	1.957	388	1.372	388	1.186
387	1.966	387	2.017	387	1.965	387	1.378	387	1.189
386	1.968	386	2.017	386	1.97	386	1.383	386	1.192
385	1.968	385	2.019	385	1.979	385	1.391	385	1.195
384	1.979	384	2.023	384	1.984	384	1.396	384	1.199
383	1.979	383	2.026	383	1.994	383	1.402	383	1.203
382	1.981	382	2.033	382	1.998	382	1.406	382	1.205
381	1.983	381	2.036	381	2.007	381	1.412	381	1.209
380	1.988	380	2.04	380	2.015	380	1.417	380	1.213
379	1.987	379	2.041	379	2.027	379	1.425	379	1.213
378	1.988	378	2.047	378	2.033	378	1.428	378	1.216
377	1.996	377	2.046	377	2.035	377	1.434	377	1.219
376	1.994	376	2.053	376	2.045	376	1.439	376	1.222
375	1.993	375	2.049	375	2.05	375	1.442	375	1.223
374	1.997	374	2.056	374	2.057	374	1.448	374	1.226
373	1.997	373	2.054	373	2.057	373	1.454	373	1.227
372	2.005	372	2.058	372	2.069	372	1.462	372	1.231
371	2	371	2.057	371	2.071	371	1.467	371	1.234
370	2.003	370	2.061	370	2.086	370	1.473	370	1.237
369	2.006	369	2.067	369	2.084	369	1.481	369	1.241
368	2.01	368	2.078	368	2.094	368	1.487	368	1.243
367	2.01	367	2.076	367	2.103	367	1.495	367	1.247
366	2.015	366	2.078	366	2.118	366	1.501	366	1.25
365	2.022	365	2.084	365	2.122	365	1.509	365	1.253
364	2.022	364	2.092	364	2.125	364	1.516	364	1.259
363	2.024	363	2.089	363	2.127	363	1.523	363	1.262
362	2.03	362	2.1	362	2.132	362	1.534	362	1.266
361	2.036	361	2.097	361	2.144	361	1.541	361	1.27
360	2.038	360	2.105	360	2.152	360	1.546	360	1.276
359	2.126	359	2.127	359	2.134	359	1.576	359	1.307
358	2.128	358	2.145	358	2.15	358	1.587	358	1.314
357	2.138	357	2.143	357	2.165	357	1.598	357	1.321
356	2.144	356	2.155	356	2.165	356	1.606	356	1.326
355	2.154	355	2.161	355	2.183	355	1.617	355	1.331
354	2.154	354	2.166	354	2.19	354	1.625	354	1.336
353	2.164	353	2.166	353	2.201	353	1.638	353	1.343
352	2.162	352	2.178	352	2.2	352	1.648	352	1.348
351	2.17	351	2.187	351	2.218	351	1.658	351	1.354
350	2.187	350	2.194	350	2.231	350	1.667	350	1.362
349	2.189	349	2.195	349	2.234	349	1.676	349	1.368
348	2.189	348	2.205	348	2.24	348	1.692	348	1.375
347	2.197	347	2.213	347	2.252	347	1.703	347	1.383
346	2.206	346	2.214	346	2.27	346	1.714	346	1.391
345	2.21	345	2.23	345	2.275	345	1.725	345	1.4
344	2.222	344	2.232	344	2.275	344	1.739	344	1.407
343	2.227	343	2.245	343	2.297	343	1.755	343	1.417
342	2.228	342	2.256	342	2.312	342	1.771	342	1.427
341	2.244	341	2.271	341	2.316	341	1.784	341	1.437
340	2.257	340	2.271	340	2.321	340	1.8	340	1.449
339	2.266	339	2.289	339	2.339	339	1.82	339	1.459
338	2.276	338	2.31	338	2.352	338	1.837	338	1.473
337	2.292	337	2.312	337	2.364	337	1.85	337	1.487
336	2.303	336	2.331	336	2.37	336	1.868	336	1.499
335	2.322	335	2.352	335	2.444	335	1.882	335	1.516
334	2.346	334	2.354	334	2.446	334	1.903	334	1.531
333	2.345	333	2.38	333	2.48	333	1.926	333	1.55
332	2.371	332	2.413	332	2.483	332	1.948	332	1.569
331	2.399	331	2.414	331	2.52	331	1.97	331	1.59
330	2.412	330	2.442	330	2.551	330	1.997	330	1.611
329	2.447	329	2.473	329	2.553	329	2.031	329	1.635
328	2.457	328	2.482	328	2.591	328	2.058	328	1.658
327	2.496	327	2.534	327	2.606	327	2.088	327	1.686
326	2.53	326	2.548	326	2.646	326	2.12	326	1.713
325	2.533	325	2.591	325	2.65	325	2.152	325	1.744
324	2.576	324	2.647	324	2.701	324	2.192	324	1.779
323	2.618	323	2.665	323	2.783	323	2.236	323	1.813
322	2.675	322	2.71	322	2.817	322	2.276	322	1.854
321	2.759	321	2.82	321	2.915	321	2.319	321	1.898
320	2.791	320	2.873	320	2.978	320	2.372	320	1.942
319	2.969	319	2.984	319	3.138	319	2.434	319	1.996
318	3.069	318	3.134	318	3.121	318	2.492	318	2.052
317	3.129	317	3.229	317	3.331	317	2.537	317	2.108
316	3.307	316	3.312	316	3.343	316	2.636	316	2.164
315	3.514	315	3.645	315	3.619	315	2.686	315	2.237
314	3.575	314	3.589	314	3.636	314	2.814	314	2.308
313	3.713	313	3.927	313	3.626	313	3.019	313	2.389
312	3.952	312	4.107	312	4.006	312	3.122	312	2.457
311	4.085	311	4.066	311	4.005	311	3.372	311	2.568
310	4.491	310	4.563	310	4.078	310	3.641	310	2.679
309	4.67	309	4.928	309	4.713	309	3.737	309	2.799
308	4.676	308	5.1	308	5.031	308	4.074	308	3.121
307	4.809	307	4.941	307	4.849	307	4.209	307	3.292
306	4.798	306	4.879	306	4.91	306	4.756	306	3.598
305	4.892	305	4.949	305	4.91	305	5.039	305	3.775
304	6.706	304	5.452	304	5.017	304	5.234	304	4.082
303	6.374	303	6.759	303	4.935	303	4.996	303	4.745
302	7.163	302	5.18	302	4.771	302	5.224	302	5.06
301	6.34	301	5.665	301	5.182	301	5.198	301	4.916
300	9.999	300	9.999	300	5.107	300	5.272	300	4.955
299	9.999	299	9.999	299	5.665	299	5.099	299	5.099
298	9.999	298	9.999	298	5.564	298	5.564	298	5.171
297	9.999	297	9.999	297	5.29	297	5.525	297	5.216
296	9.999	296	9.999	296	5.068	296	5.928	296	6.409
295	9.999	295	9.999	295	9.999	295	5.525	295	6.524
294	9.999	294	9.999	294	9.999	294	5.99	294	6.245
293	9.999	293	9.999	293	7.081	293	6.246	293	7.08
292	9.999	292	9.999	292	9.999	292	5.742	292	5.577
291	9.999	291	9.999	291	9.999	291	6.189	291	7.951
290	9.999	290	9.999	290	9.999	290	6.408	290	5.99
289	9.999	289	9.999	289	9.999	289	9.999	289	6.813
288	9.999	288	9.999	288	9.999	288	6.936	288	9.999
287	9.999	287	9.999	287	9.999	287	9.999	287	9.999
286	9.999	286	9.999	286	9.999	286	9.999	286	9.999
285	9.999	285	9.999	285	9.999	285	9.999	285	9.999
284	9.999	284	9.999	284	9.999	284	9.999	284	9.999
283	9.999	283	9.999	283	9.999	283	9.999	283	9.999
282	9.999	282	9.999	282	9.999	282	9.999	282	9.999
281	9.999	281	9.999	281	9.999	281	9.999	281	9.999
280	9.999	280	9.999	280	9.999	280	9.999	280	9.999
279	9.999	279	9.999	279	9.999	279	9.999	279	9.999
278	9.999	278	9.999	278	9.999	278	9.999	278	9.999
277	9.999	277	9.999	277	9.999	277	9.999	277	9.999
276	9.999	276	9.999	276	9.999	276	9.999	276	9.999
275	9.999	275	9.999	275	9.999	275	9.999	275	9.999
274	9.999	274	9.999	274	9.999	274	9.999	274	9.999
273	9.999	273	9.999	273	9.999	273	9.999	273	9.999
272	9.999	272	9.999	272	9.999	272	9.999	272	9.999
271	9.999	271	9.999	271	9.999	271	9.999	271	9.999
270	9.999	270	9.999	270	9.999	270	9.999	270	9.999
269	9.999	269	9.999	269	9.999	269	9.999	269	9.999
268	9.999	268	9.999	268	9.999	268	9.999	268	9.999
267	9.999	267	9.999	267	9.999	267	9.999	267	9.999
266	9.999	266	9.999	266	9.999	266	9.999	266	9.999
265	9.999	265	9.999	265	9.999	265	9.999	265	9.999
264	9.999	264	9.999	264	9.999	264	9.999	264	9.999
263	9.999	263	9.999	263	9.999	263	9.999	263	9.999
262	9.999	262	9.999	262	9.999	262	9.999	262	9.999
261	9.999	261	9.999	261	9.999	261	9.999	261	9.999
260	9.999	260	9.999	260	9.999	260	9.999	260	9.999
259	9.999	259	9.999	259	9.999	259	9.999	259	9.999
258	9.999	258	9.999	258	9.999	258	9.999	258	9.999
257	9.999	257	9.999	257	9.999	257	9.999	257	9.999
256	9.999	256	9.999	256	9.999	256	9.999	256	9.999
255	9.999	255	9.999	255	9.999	255	9.999	255	9.999
254	9.999	254	9.999	254	9.999	254	9.999	254	9.999
253	9.999	253	9.999	253	9.999	253	9.999	253	9.999
252	9.999	252	9.999	252	9.999	252	9.999	252	9.999
251	9.999	251	9.999	251	9.999	251	9.999	251	9.999
250	9.999	250	9.999	250	9.999	250	9.999	250	9.999
249	9.999	249	9.999	249	9.999	249	9.999	249	9.999
248	9.999	248	9.999	248	9.999	248	9.999	248	9.999
247	9.999	247	9.999	247	9.999	247	9.999	247	9.999
246	9.999	246	9.999	246	9.999	246	9.999	246	9.999
245	9.999	245	9.999	245	9.999	245	9.999	245	9.999
244	9.999	244	9.999	244	9.999	244	9.999	244	9.999
243	9.999	243	9.999	243	9.999	243	9.999	243	9.999
242	9.999	242	9.999	242	9.999	242	9.999	242	9.999
241	9.999	241	9.999	241	9.999	241	9.999	241	9.999
240	9.999	240	9.999	240	9.999	240	9.999	240	9.999
239	9.999	239	9.999	239	9.999	239	9.999	239	9.999
238	9.999	238	9.999	238	9.999	238	9.999	238	9.999
237	9.999	237	9.999	237	9.999	237	9.999	237	9.999
236	9.999	236	9.999	236	9.999	236	9.999	236	9.999
235	9.999	235	9.999	235	9.999	235	9.999	235	9.999
234	9.999	234	9.999	234	9.999	234	9.999	234	9.999
233	9.999	233	9.999	233	9.999	233	9.999	233	9.999
232	9.999	232	9.999	232	9.999	232	9.999	232	9.999
231	9.999	231	9.999	231	9.999	231	9.999	231	9.999
230	9.999	230	9.999	230	9.999	230	9.999	230	9.999
229	9.999	229	9.999	229	9.999	229	9.999	229	9.999
228	9.999	228	9.999	228	9.999	228	9.999	228	9.999
227	9.999	227	9.999	227	9.999	227	9.999	227	9.999
226	9.999	226	9.999	226	9.999	226	9.999	226	9.999
225	9.999	225	9.999	225	9.999	225	9.999	225	9.999
224	9.999	224	9.999	224	9.999	224	9.999	224	9.999
223	9.999	223	9.999	223	9.999	223	9.999	223	9.999
222	9.999	222	9.999	222	9.999	222	9.999	222	9.999
221	9.999	221	9.999	221	9.999	221	9.999	221	9.999
220	9.999	220	9.999	220	9.999	220	9.999	220	9.999
219	9.999	219	9.999	219	9.999	219	9.999	219	9.999
218	9.999	218	9.999	218	9.999	218	9.999	218	9.999
217	9.999	217	9.999	217	9.999	217	9.999	217	9.999
216	9.999	216	9.999	216	9.999	216	9.999	216	9.999
215	9.999	215	9.999	215	9.999	215	9.999	215	9.999
214	9.999	214	9.999	214	9.999	214	9.999	214	9.999
213	9.999	213	9.999	213	9.999	213	9.999	213	9.999
212	9.999	212	9.999	212	9.999	212	9.999	212	9.999
211	9.999	211	9.999	211	9.999	211	9.999	211	9.999
210	9.999	210	9.999	210	9.999	210	9.999	210	9.999
209	9.999	209	9.999	209	9.999	209	9.999	209	9.999
208	9.999	208	9.999	208	9.999	208	9.999	208	9.999
207	9.999	207	9.999	207	9.999	207	9.999	207	9.999
206	9.999	206	9.999	206	9.999	206	9.999	206	9.999
205	9.999	205	9.999	205	9.999	205	9.999	205	9.999
204	9.999	204	9.999	204	9.999	204	9.999	204	9.999
203	9.999	203	9.999	203	9.999	203	9.999	203	9.999
202	9.999	202	9.999	202	9.999	202	9.999	202	9.999
201	9.999	201	9.999	201	9.999	201	9.999	201	9.999
200	9.999	200	9.999	200	9.999	200	9.999	200	9.999
